# Supplementary material for: Proteorhodopsin genes in giant viruses
Source: Biol Direct. 2012 Oct 4;7:34. doi: 10.1186/1745-6150-7-34 (PMC3500653; doi:10.1186/1745-6150-7-34)
Supplement: Additional file 1 — Secondary structure prediction for viral proteorhodopsin homologs. [file 1745-6150-7-34-S1.afa]

>Bo_Phymi383765524
------------------------------------------------------------
--------------------MLSSSPLLAQALSAAPLADGESAVNLHHMANWFAYTPMQY
-------------------QSVLH--------------VFTLGYGVFAAALVFFILT---
--LRKSHDRF-QLSSVISCVVTISAGLILYHQ-SSVWE---------NAFVFNEATGMYE
RIEGRLFSNGFRYMNWMIDVPNLLLSMLV-------------------------------
------LLPL-AGAARSNITKWGAQF------VVAGLVMVFCS--WLGSFWEQ------G
QHVAGRGTFW------FW-----VNYLIGWVAYVWILVV---V--WQVINAGL----EVL
PERSAKLLRT---IRTIFLISWTVYAFTLV--------QPLFWWSPVSVVTR---QFLFT
LADITSKAIYGVLLATIGFQLTDEFAARGENQSKLTASGEPAHAEA--------------
-----------------------------------
>Bo_Phymi383767303
------------------------------------------------------------
-------------------------------MPIDALTTLAAVGQLHNMENFFSYTPGQH
-------------------FAISQ--------------ILTFGYGCFLASLIYFLLT---
--LTSIPPRY-RLAGILSCCVAATAGFILYHE-TRYWQ---------QTFVYDSLSGLFV
RRPDQMYSNGYRYVNWAITVPLLLMTLMV-------------------------------
------VIPLAHAAKRQKA---ARRL------VIFGVSMVFCS--WVGGFFEA----DGH
TEGGNLLGFW------FS-------YLLGWVFYVLLLMQ---V--FAVIGEGQ----KHV
SAEAGKLLRC---LLGLFLVSWTIYAFVLL--------QPLFWWSPTSVVVR---QALFT
IADVSSKAVYGILMGRLAVRVADGSSGLPNAYRSLAKSREQTHASGGSDVGVPAVETRNE
APA--------------------------------
>Bp_Citsp341615962
------------------------------------------------------------
------------------------MVAPITDNTVVSPPIPEVNTALANQLGNIENVVTLT
-------------------MQQYT----------LGSLILMVSYGACFAFILFFLMS---
--VQNLAPRY-RLVPILSAVVMASAGLSLLQE-FSLWK----------DSYAFVDGLYRP
LAENETFTNAYRYGNWTITVPILLTQLAI-------------------------------
------AMGLRQGEIQRR----SLRM------GVPAVLMIWTG--LYGQ--FG-------
EVGDFSHLN-------LW-------GVVSSIFFLWLILE---V--RQTLIAGI----SST
PDILKPWPNN---LWWFFLATWGLYPIAYA----LP---QLGATAEIVIAR----QGIYS
LADIASKLIYGIILARFVLRRSAYEGYMPAAEALASAPEKPNTGGPGLRRAP--------
-----------------------------------
>Bd_Trura297624471
------------------------------------------------------------
-------------------------------MLTMENLL---------------TYSPVS
-------------------YSIVS-------------NTLTLGYAAMAAGLVYFVTT---
--SKRAAPPY-RLSSTLSAVVMVSAFLALYQL-HQTWL------------SAFTFNGEVW
EGGATAFNNGYRYINWSIDVPILLTQLLI-------------------------------
------VMGF-TGARFRRL---WLQF------VVAGLAMIYTG--YAGQFYEA-------
TDSARL---Y------LW-------GAISTAFFLWILVL---V--RRTIFDPP----DAL
PERAAGLMRG---VWWVLLGSWLLYPGAYL----MP-------VFALSEGGVVARQISFT
VADVVSKVIYGVMLSRVAELRSQADGYAHALESETQPNPDRRGGAGVAAVQPQGGRAPRK
GRVHRS-----------------------------
>Bb_Gilli374596330
--------------------------------------------MFGDFNRVDNPILSLS
YFKIQLTGIGLCRLLKPCLNFSKNIKHIKKFIKINGNKFEIDYFDMTQELGNANFENFIG
-------------------ATEGF----SEIAYQFTSHILTLGYAVMLAGLLYFILT---
--IKKVDKKY-QMSNILSAVVMVSAFLLLYAQ-AENWT--------TSFTFDISRGKYFL
EPNGDLFNNGYRYLNWLIDVPMLLFQILF-------------------------------
------VVSL-TKSKFSSIRNQFWFS---------GAMMIITG--YIGQ--FY-------
EVSNLTAF-F------VW-------GAISSVFFFHILWV---M--KKVINEGK----EGL
SADAQKILSN---IWVLFLVSWFLYPGAYL----MP-YLTGLDGFFFSEDGVMARQLTYT
IADVCSKVIYGVLLGNLALKLSNNKEMVELSN----------------------------
-----------------------------------
>Bd_Trura297625147
------------------------------------------------------------
-----------------MQPSPHRLGNATFENYVGLESG---------------YTEMAY
-------------------QMSAH--------------VLTVGYAIMLAALIYFILT---
--IRQVRPRY-RMSSILSVVVMVSAFLLLLIQ-QLNWTSALQFDPATARYRLAPEGVEGI
VTAGDLFNNGYRYLNWLIDVPMLLFQILF-------------------------------
------VVTL-SRSSFASVRNQFWFS---------GVAMIITG--YVGQ-----------
FYEVTRPGLFF-----LW-------GSISTVFFIHILIV---M--RRVIKEGV----ENA
PDSAKGMLGA---IWPLFLISWMLYPGAYL----MPYLYSFSLEPALSESAVVARHLTYT
VADVTSKVIYGVLLAAAATRMSKAEGYDWEVQTA--------------------------
-----------------------------------
>env137418831 |gb |EBT99232.1 | hypothetical protein GOS_7183332 [marine metagenome]
------------------------------------------------------------
----KARRLSQHEGREPMNQRKHSTRALTATLVLTLALLPTVSAAGGSTFENGDAMSELE
-------------------RVTYI--------------SFVAISMMFIAAAFFLFME---
--RNDVARRH-RPAIGIGVMIVGIAGFQYALM-QDVYI----------------------
-ADGS-IPTDFRYADWLTTVPLMAVTFAV-------------------------------
------LAGR-ESFTNHR-LFSLPGMSVPGIIIVGSLFMMIGG--YIGQ--VELDQALID
GVEPSGTH-W------FF-------FAQGMIGYLTVFLIVGTP--FTGSYGIDDT--KIA
DDSIRLTMGR---LRRLVLFGWLIYPAGYV----------IGALELGGAGGAAGMMLVYN
LADLVNKLAFVIIVLVGARGTEEAQAAYDSSFT---------------------------
-----------------------------------
>env137575022_2  |gb |EBU83961.1 | hypothetical protein GOS_6997724 [marine metagenome]
------------------------------------------------------------
------------------------------------------------------MMNILV
-------------------LTTSY--------------TFEFALITMLAATLYFFLE---
--RYNLSDEY-KPVSTLAILTTALAVVEYYNM-KDFFT------------------LENL
SKDTLNYPTEYRYITWLIATPIMLYTYFV-------------------------------
------LTKF-NKTQKPI----VILT------ISLNFLMIVSG--YFAESSYS-------
NNTMSIVFSY------SM-------FAVGFASWLGIVFI---F--LRTLPKLINNQNNPN
NAICLKCLSV---VQKLVIFGWAIYPIGLF----IT-------FFDNSVGTALTREIIYN
FGDCFNKVGFALICFACAKKLSKKTI----------------------------------
-----------------------------------
>env134502928_3  |gb |EBB72767.1 | hypothetical protein GOS_186203 [marine metagenome]
----------------------------------------------------------MF
RGMVSEILTRTSTQRGTNARVRHCSLPAIYKEFKMIALLANAGGTLAALSSDWTQNTPLQ
-------------------SITLY--------------LFFAGTVAMGAGAAYFLLM---
--RNNVDVAY-RSTMVCAGLVCGIACFHYFKM-THVYQ----------------------
-ESGGQFPTALRYIDWLFTTPLMLIKFPL-------------------------------
------LLRLGDKGKKF-----FVQL------VTLDIGMIVCA--FIAE--TS-------
PVASNE---W------WG------FFLVACVLELLIVAT---L--YTGLGSAI----SSA
PAPIAKALNT---MRLFILIGWAIYPIGFL----MA---YGGLGEVR--------EIFYN
VADVINKVGFGLAAYWGIEALSHSSKQAA-------------------------------
-----------------------------------
>env143881825_2  |gb |EDH30867.1 | hypothetical protein GOS_628998 [marine metagenome]
------------------------------------------------------------
--------------MFLVHPPTGPSRRRAVITMETFQGR---------------IMDLLS
-------------------ITQAF---------------FMLGFVAMAAGTLYFVLE---
--RGDLKPEH-RITATYAGAITFIAAIMYWIM-TDLVG---------------FFDQEAG
SAAAIQGTMPYRYIDWLLTTPLLLVEFGL-------------------------------
------IVAIAGAVTKGF----ITRI------VIADIIMIVTG--YLGE--VG-------
TEGEVSTIVW---------------FVISSLAWFYIVYA---V--FQVKTDGM-------
PDYAARAVKV---MRNFVMVGWAIYPIGTATEEFMK---LSGADVSSAVAIA---AIVYV
IADVLNKVGFGMVAVSTAKKASASVKA---------------------------------
-----------------------------------
>Bf_Exisi172057442
------------------------------------------------------------
----------------------------------------------------MEEVNLLV
-------------------LATQY--------------MFWVGFVGMAAGTLYFLVE---
--RNSLAPEY-RSTATVAALVTFVAAIHYYFM-KDAVG------------------TSGL
LSEIDGFPTEIRYIDWLVTTPLLLVKFPL-------------------------------
------LLGL-KGRLGRPL---LTKL------VIADVIMIVGG--YIGE--SS-IN--IA
GGFTQLGL---------W------SYLIGCFAWIYIIYL---L--FTNVTKAA----ENK
PAPIRDALLK---MRLFILIGWAIYPIGYA----VT-------LFAPGVEIQLVRELIYN
FADLTNKVGFGLIAFFAVKTMSSLSSSKGKTLTS--------------------------
-----------------------------------
>env143531583_29 |gb |EDF48909.1 | hypothetical protein GOS_946297 [marine metagenome]
------------------------------------------------------------
----MYFCRKKETPLYICEKNVYRLMSGNKTLRRTALLLTAMAVLAVLVPTALAADAAVD
ADTGLPAFLSDGAGNDSLELLTFF--------------LFFVGYISMGAAFVFFMSE---
--RNSVAPEY-RTTMTISALIVGIAAFHYYYMRGVYVD----------------------
---TQVVSTEYRYMDWIITVPLMALKFPS-------------------------------
------LVGKDAITDNKFAGLGFTGI-----CFVGAIIMIGFG--YLGE--AD-------
IIANET----------IA-------LLLGGMGWAMILVA---TGLPFGLYDGLGVDNSKI
KEEVKWSTDA---LRTFILVGWIIYPIGYL----FN-------ENTYDLGNEEVMGVLYN
IADMINKIGFGVVAWMGAKKATAAMA----------------------------------
-----------------------------------
>env142932331_2  |gb |EDB61198.1 | hypothetical protein GOS_1625809 [marine metagenome]
------------------------------------------------------------
----------------------------------------------------------ME
-------------------DLTYR--------------LFMVGTVGMLAATVYLLMA---
--SREVDAKY-RRGVYISALVTGIAYYHYNKM-TASYA----------------------
-LNPGEFDTGLRYVDWVLTVPLMFVEIIA-------------------------------
------ITSVGAVATKKFR---DWGF--------AGLVMIGAG--YFGE--IS-------
EASSTN----------YW---------IGFVIAMAAYVY---L--MLQLQNEG----EGM
SGDELVQFNK---IKNLIFVGWVIYPLGYI-------------SPVLGSDLGALRELLYN
VADIINKVGLGVLVLGLARIKSGEKINS--------------------------------
-----------------------------------
>env143418368_12 |gb |EDE85097.1 | hypothetical protein GOS_1058947 [marine metagenome]
------------------------------------------------------------
-----------------MIFILYCLEFNKNEVYNMFINL---------------IGMAPN
-------------------TLEGF--------------TFFVVNMALIAAALFFWME---
--RDNVNPKW-KTSLTVSFLVCFIAAIHYIYM----------------------------
RKMGGDVVTEIRYIDWLITVPLLMVELYI-------------------------------
------VLLAVTKVSAGV----FHRL------LGFSTLMLVFG--YLGE--TE-------
QLGINN---M------TG-------FVGGMLFWGLCLRE---L--WSGEAAEANA--GSK
NAAGHYAYDS---LKKIVTFGWIIYPLGYA----LG---YFGGGSAPDMAVV---NAVYN
LADFVNKILPGVIVWAAARMDTK-------------------------------------
-----------------------------------
>env142271822_2  |gb |ECW87531.1 | hypothetical protein GOS_2640431 [marine metagenome]
------------------------------------------------------------
-----------------------MKHYIIMEMLNFIFDA---------------ASVAPG
-------------------DFTGF--------------TFFIGSVSMLAATVWFLMQ---
--HGQVDKKF-KDSMLVAALITGIAAVHYFYM-REQWV----------------------
--LTGESPTELRYIDWILTVPLMVVEFAL-------------------------------
------LTGV-----------GMRKL------FWASVIMLVTG--YFGE--SG-------
VMGGTA---T------MW-------GTASALAYFYMAYEVGCLTIFGGPTGAVGTALNSA
SGKIPSAGRM---LQWFVLVGWAIYPLGYL----MGTDAGQWYEGMSNIALDM--NVVYN
VGDAINKIGFGMAVWSAARS----------------------------------------
-----------------------------------
>Bb_Nitha390443566
------------------------------------------------------------
---------------------------MNTVLTAEMVGL---------------DRIINT
-------------------DPIAI--------------TFFIGYMAMFASAVFFFVE---
--RSSVEGKW-KMSLLVSGLITGIAAVHYYYMRDFYLQ----------------------
---TGESPTAFRYVDWTLTVPLMCVEFYL-------------------------------
------LTKP-FGAKGGT----LFKL------IIASLVMLVTG--YIGE--TS-------
GIDNNV----------MW-------GIFSTIGYLYIVYE---V--FAGDVAKLAK--QSD
SPALGRAMFL---LKIFITLGWSIYPIGYM---------VLPGNLLSGAFEVSSIDLFYN
LADAINKIGFGLVIYYVAVTETARAKKNVAATV---------------------------
-----------------------------------
>env142146276 |gb |ECV93033.1 | hypothetical protein GOS_2810110 [marine metagenome]
------------------------------------------------------------
----------------------------MFQFLATLQSG---------------------
-------------------DYIGF--------------TFFVSSMAMLAASVFFLVE---
--RGRVKEKW-KLSLLVSALITLIAGVHYYYM-RGQWI----------------------
--ELGTSPTEYRYIDWTLTVPLMCVEFFL-------------------------------
------LLRP-AGASKSL----MWRL------ILAAVWMLVFG--YIGE--GV-------
DKDNTI----------LW-------GAVSTIGWAWIVYE---I--YAGEAKKLAD--RTD
NAVVVTAFKQ---LRLFVLIGWAIYPIGYM---------AMPGNLLAGVLNPSDMDLIYN
IGDAVNKIGFGLVVYGMAIQDSEK------------------------------------
-----------------------------------
>Bb_Halhy332663718
------------------------------------------------------------
---------------------------MNALVINNIQPF---------------LLAQLQ
-------------------PGDYV------------GFTFFIGSMAMLASTVFFFVQ---
--MTRVEGKW-KDSLLVSALITGIAAAHYFYM-RSFWA----------------------
--ENQTSPTEFRYIDWILTVPLMCVEFYL-------------------------------
------ILKP-YGAKQSL----MWRM------IFWSVWMLVTG--YLGE--TV-------
FRSQSA----------IW-------GAISTVGYAFIAYD---V--WFGGARKLAN--SSA
DPNLQNAMRI---LGWFIFVGWAIYPIGYM---------AIEGGLLSGVLPVKAMDLIYN
IGDAVNKIGFGLVIYSLAISSNQKLQTA--------------------------------
-----------------------------------
>env136365470_2  |gb |EBN67579.1 | hypothetical protein GOS_8206723 [marine metagenome]
------------------------------------------------------------
--------------MLNARILGLTALVSLLLAGNVSAET---------------SPIDTT
-------------------DNVAI--------------SFWIATAMMLASTIFFLVE---
--RNNVAPKW-RTSVTVAALVTGVAWYHYTYM-RDHWV----------------------
--MTGESPLVLRYVDWLITVPLQVVEFYL-------------------------------
------ILAA-IGVASAML---FWRL------LGASIIMLAFG--FFGE--SG-------
AMDV-----W------IA-------WIIGMVAWIYIIYE---I--WMGDAKKAA---GEA
SEGVQFAFTW---MTYILTFGWAIYPAGYV----LG--------MEADADGQDMLNIVYN
IADVVNKTAFGLMVWYAATIDTKAMDDKA-------------------------------
-----------------------------------
>Ae_uncma77024964
------------------------------------------------------------
---------------MRFSESMDINPFLKKRTAVVGGALALAAITIPSAAAQTTETVGLG
-------------------ATDYV------------GISFWIATAMMLATTVFFLVE---
--RQNVAAKW-KTSMTVAALVTGIAWYHYTYM-RQHWV----------------------
--DNGSSPIVYRYIDWLLTVPLQIAEFYL-------------------------------
------ILAAIGVASVVM----FRNL------MLASVVMLVAG--FFGE--TG--AWDLF
GDASTE----------IW-------WAIGMAGWIYIIYE---I--FRGSINDAA---QKA
SESVQFAFNS---MRWIVLVGWAIYPLGYM----MG-------NDMLPGFGENDMNIIYN
LADLVNKTAFGMMVWYAATMDTKAAAETE-------------------------------
-----------------------------------
>env140018340 |gb |ECJ03913.1 | hypothetical protein GOS_5904215 [marine metagenome]
------------------------------------------------------------
----------------IFLFFSLKNTLFLIVCIFTVFLLPTSAAVGDSYSEDGFLVLGQD
-------------------DLVGI--------------SFWIATAAMLASSLFFLIE---
--RANVAPQW-KTSMTIATLITGIAFWHYMYM-REHWI----------------------
--ITGESPIVYRYVDWFLTVPLQIVEFYF-------------------------------
------ILAAVTTVTAML----FWRL------LGSSVLMLVFG--FLGE--TQ-------
MIGGSS---I------VW-------WTLGMICWFYIIYE---I--FRGEAAIFNK--NSG
NEAGQFAFQS---LKWIVTIGWAIYPIGYL--YGLEATTILGVTISNTAYSVEAINIIYN
LADLVNKTAFGVAIWIAAVKDT--------------------------------------
-----------------------------------
>env141918555 |gb |ECU16217.1 | hypothetical protein GOS_3102609 [marine metagenome]
------------------------------------------------------------
------------------------------------------------------------
------------------------------------------------------------
------------------------------WV----------------------------
--KNQSSPVVYRYIDWFLTVPLQIIEFYL-------------------------------
------ILSVASKIPKEV----FYKL------LGASILMLVAG--FLGE--TG-------
IINRM-----------LG-------FTVGTIAWLYIIYE---I--FYGDAAKYKN--ETK
DKSVVFAFDA---LKYIVTIGWAIYPIGYL-------------------LKEKNLNLVYN
IGDLVNKILFALIIWFAGKKLSLKNTENNL------------------------------
-----------------------------------
>env135916247 |gb |EBK68673.1 | hypothetical protein GOS_8691391 [marine metagenome]
------------------------------------------------------------
----------------------------MRRTIMTLNPG---------------------
-------------------DYAGF--------------SFFIVSMAMLAATFFFYIE---
--RDNVDGKW-KTSLTVSALITGIAAIHYFYM-REVWG----------------------
--ATQASPVALRYIDWILTVPLMCVEFYL-------------------------------
------ILNAVKKVSSGI----LTRL------LAGSIIMLLFG--YLGE--AG-------
VMNY-----W------LG-------FGIGMVGWAIVLYE---V--FLGEASKVSA--DSA
SESLKSAFGY---LRLFALLGWSIYPIGYV------------------LNDPASLNIAYN
IADAINKIGWGLIIYVLAVRDSQKA-----------------------------------
-----------------------------------
>env138469574_2  |gb |EBZ89376.1 | hypothetical protein GOS_3542741 [marine metagenome]
------------------------------------------------------------
-------------------------IFFGGENMNALNPL---------------------
-------------------DLVGI--------------SFWLATAAMMATTVFLFVE---
--RQSVSIRW-RLSLTVAGLVTLIAFFHYMYM-RELWV----------------------
--ETNNTPLVYRYVDWFLTVPLQFVEFYF-------------------------------
------ILSAVSRVSSRF----FWKL------LVASIVMLVAG--YVGE--AG-------
IYDA------------LW------SFIIGMAAWIYILFL---I--WFGEGVKAKH--ASA
NVSAIMAYDA---IRYIVTFGWAIYPVGYA---------LGLLMNQVDPNSL---NVVYN
LADIVNKIAFGLFIWHAAYK----------------------------------------
-----------------------------------
>Bx_uncAn283574477
------------------------------------------------------------
------------------------------------------------------------
------------------------------------------------------------
------------------------------------------------------------
------CAQFLSYIDWSITVPLQMIEFNL-------------------------------
------ILKA-AGKPVGSMM--FWRL------LGGTVAMLGFG--YAGE--VG-------
AINA-----W------IG-------FAIGMAGWAFILFE---V--FAGEAGNTS---SDC
SDAVRTSFNN---MRIIVSVGWAIYPSLRA------------------------------
------------------------------------------------------------
-----------------------------------
>eBACred22E04_67906693 |gb|AAY82778.1| predicted proteorhodopsin [uncultured bacterium eBACred22E04]
------------------------------------------------------------
----------------MRNVLSYALSLLFVAALPSVAFA---------------GDLQAN
-------------------DFVGV--------------TFWIISISMVAATLFFFSE---
--RSRVSAKW-QTSLSVISLVTLIAAVHYFYM-REVWV----------------------
--ETGESPTVFRYIDWILTVPLQMIEFYL-------------------------------
------ILAAVTTVSAGV----FNRL------LVGTLVMLIGG--YLGE--AG-------
VINA-----M------LG-------FIIGMAGWIYILYE---I--FAGEAGQKST--SCG
SVGAQMAFNA---CRMIVLVGWAIYPLGYL---------FGYLMGGVDAASL---NLIYN
LADFVNKIAFGVFIWAAAIADSAETA----------------------------------
-----------------------------------
>Bp_Vibca388601210
------------------------------------------------------------
-MSTIIFFEHYLLIIQSNFFVTNFEKRDSFKRVVLAKPTATSETIMENLVKNFIPLLKWN
RQHNLHFKIPLVAAATVFPNAANA--AANLQPNDFVGISFWLISMALMASTVFFLWE---
--TQGVTAKW-KTSLTVSALVTLIAAVHYFYM-RDVWV----------------------
--ATGETPTVYRYIDWLLTVPLLMIEFYL-------------------------------
------ILRAIGAASAGI----FWRL------LVGTLVMLIAG--FLGE--VG-------
HISVT-----------VG-------FVIGMLGWFYILYE---I--FLGEAGKAAK--HQA
SDSVKFAYNL---MRWIVTVGWAIYPLGYV----LG--------YMMGAVDDASLNLVYN
LADVVNKIAFGLLIWYAATSESQDAKG---------------------------------
-----------------------------------
>env134333280_748 |gb |EBA70604.1 | hypothetical protein GOS_356354 [marine metagenome]
---------------------------------IPRINGHLAWRQRLVRPLCLTIDAQLF
DRPLSNTCLGHFLCYLTPVGTEYDRLESAGTVYSVFAFKVPSGGNDNEKSMLQCLRRQTM
TFQKLLLGLVPVGMLAALPSTAFA--AANLESDDFVGISFWLISMALMAATVFFLWE---
--TQSVDGKW-KTSLVVSGLVTFIAAVHYFYM-RDVWV----------------------
--MTGETPTVYRYIDWLLTVPLLMIEFFL-------------------------------
------ILRAIGHASGGI----FWRL------LIGTLVMLVPG--YLGE--AG-------
YMDVT-----------VG-------FIIGMLGWFYILYE---I--FAGEAAQMAT--DNA
SPAVQSSYNT---MRWIVTIGWAIYPLGYV----LGYFVYVDDMGQTTAAASEALNIVYN
LADVVNKIAFGLLIWYAATSESKAAQPAAA------------------------------
-----------------------------------
>Bp_gampr384082807
------------------------------------------------------------
----------------------------MTFTKLIKGLAPVGLLAALPSTAFAAANLQSD
-------------------DFVGI--------------SFWLISMALMASTVFFLWE---
--TQSVDGKW-KTSLVVSALVTFIAAVHYFYM-RDVWI----------------------
--STGETPTVYRYIDWLLTVPLLMIEFFL-------------------------------
------ILRAIGNASGGI----FWRL------LIGTLIMLVPG--YMGE--AG-------
YINVT-----------VG-------FVIGMLGWFYILYE---I--FAGEAAKMAA--DQA
PPAVQSAYGT---MRMVVTIGWAIYPLGYV----LGYFVYVDDMGNTTAAASEALNIVYN
LADVVNKIAFGLLIWYAATSTSKASAATA-------------------------------
-----------------------------------
>Ba_Geoob284992054
------------------------------------------------------------
-----MSGVTGAPDTPTSQPIVRLPCAVGGVPGTGPPAPEPPEWSVDPTDPPVPELQTMP
-------------------LGLYD--------------VVQFAILGAGFALLAYFLYSLT
S-RDEVSARY-RPSSYAALCLAAVATVAYLLL-YLDWD-----------SGFRLEDGVYV
PNEEARTTESTRYIDWSITVPLLTVELLA-------------------------------
------VCSL-TGAAARRL---RSST------MAAAFLMIVTG--YLGAQVLD-------
-QGRDRVALV------VW-------GLISTAFFAYLYVA---L--IGAVRRSL----PTM
GPEAAVSLRN---ATIVLLSSFGIYPLVYA----VP------VFADVTPAWFTAMQVGYS
AADVVAKIGFGVLVHKVAKLRTAEDVAAGVDTHPEPVWSSNVHKSDGVLPEVGRIAPALL
DRLGTSPGREVLRRSDAVPGAAGRRREDT------
>env140781601_2  |gb |ECN46636.1 | hypothetical protein GOS_5821415 [marine metagenome]
------------------------------------------------------------
-------------------MPLAFSTLPDKEFLLNPIDL---------------LSPDQY
-------------------TLVYN--------------VLSFGTAVMFGAFVYFLTQ---
--MKEVNEKY-RSAIAVSAVVVGIAGYHYYRI-WSDFG----------------------
---EMKMNEGYRYADWLITVPLLIIELLV-------------------------------
------VLGV-SGETRKRL---MKSL------LPATVLMIGLG--YPGE--IS-------
ADSGTK---W------LF-------WVLAMVPFAFILWT---L--YGQLKAAA----TRE
TPAVAAAIKN-----------------------------ATX------------------
------------------------------------------------------------
-----------------------------------
>env143302914 |gb |EDE20905.1 | hypothetical protein GOS_1170672 [marine metagenome]
---------------------------------------------------MPRGEQGGP
ARSASIPRWLAWTPPPRSVAPRTACCPLSAGRCIVTLRAAKQMIAVPQQSPPLGHNPCSG
GERPHGINWRSYMSPEQGYQLVYN--------------FMSLAIASMGASFFFFVSA---
--RGALKEGN-RMAVTLSATVVLIAFYHYVRI-FDSWV-------------------ATA
GGSLGEFNEAYRYVDWLLTVPLLVAELIL-------------------------------
------VLRLDKKVESKL----IQRN------VLYAFLMIATG--YIGE--MD--NQTSV
VLDSSR---T------IW-------GAISTIFFVLILRD---L--FGGIDASF----KKQ
SKEIQGIFKA---LRVVLLATWGVYPIAYL------------------------------
-LPTIAGN----------------------------------------------------
-----------------------------------
>env141972440_3  |gb |ECU53899.1 | hypothetical protein GOS_3965228 [marine metagenome]
------------------------------------------------------------
--------------------------MQVYTRYTLMANT---------------------
-------------------ELISY--------------SYSFAIACLGATTFFLFIQ---
--RQQVATQY-RTAVTLAGIVTLIACYHYARI-DYGHS----------------------
---LGRSIDVYRYVDWLLTVPLLLIEFVL-------------------------------
------ALRLSESETRSK----SFIL------SVLAVAMIILG--YQGE--VA-------
PSNSPDALKY---------------FIFSSIPFLLIIYQ---L--FFGLSKAI----AAQ
PTASKPMVIN---ARNLIAITWLFYPCVYL----LR---FKGFEPSAPFI-----QIGYT
IADILAKAGLGIMVYSIAMRKTISGS----------------------------------
-----------------------------------
>Bp_SAR32381207017
------------------------------------------------------------
------------------------------MPELSSDQF---------------------
-------------------SLIYN--------------MLSLTIAAMFGTFAFFVLA---
--KENIAVKY-KPAIVCSSLVVLIAGYHYFRI-FQSWD-----------DAYAISESGMY
VATGVPFNDAYRYVDWLLTVPLLLVELIV-------------------------------
------LLSL-TRERMQDV---LTRL------VIASVLMIALG--YPGE--VS-------
DNTGTQ---A------LF-------FVLAMIPFVYILRV---L--WKELAAEI----AEE
DGKVKELIEQ---TRMLLMISWLFYPVAYV----FN---LAGGTAEAEIGV----QVGYT
IADIVSKCVYGVMVYFIAREKTMLDSAPASAKVAAAKA----------------------
-----------------------------------
>Ep_Phagl348167211
------------------------------------------------------------
------------------------------------------------------MSAGEF
-------------------DLVYN--------------SLSFTLASMMASTLFFWLR---
--LSSVHEKY-KTAMTVTGLVTFIAAYHYLRI-FNSWV--DAYEFPAAAGDGDSIAIHDP
VLTGKPFNDAYRYMDWLLTVPLLLIEIIF-------------------------------
------CCNL-SPDETAKK---AWAL------GVSSGLMIILG--YPGELIIE-------
GDMGVR---F------MF-------WFAAMIPFLYVVYT---L--LVGLKEAIA---SEG
NPKVAAMLTQ---VCYATVISWCTYPVVYL----FP---MLGFGGPQAVIAI---QLGYC
VSDIISKCGVGFLIY---------------------------------------------
-----------------------------------
>Ep_Phagl348167213
------------------------------------------------------------
------------------------------------------------------MSAGEF
-------------------DLVYN--------------SLSFTLASMMASTLFFWLR---
--LSAVHEKY-KTAMTITGLVTFIAAYHYLRI-FNSWV-DAYEFPDVHEGNGDSISIQDP
NLTGKPFNDAYRYMDWLLTVPLLLIEIIF-------------------------------
------CCNLSPDEVAKK----AWAL------GGAAGLMIILG--YPGE--LI-------
LEGPALGVRF------LF-------WVAAMVPFAYVVHT---L--LVGLKEAIA---SEG
NPKVATMLTQ---VCYATVGSWCTYPVVYL----FPMLGFRGPGAVVAI------QLGYC
AADIISKCGVGFLIYNITVTKSAAL-----------------------------------
-----------------------------------
>env136481428_33 |gb |EBO44404.1 | hypothetical protein GOS_8079376 [marine metagenome]
------------------------------------------------------------
---MYAQSAKRKSQKLHNSGCKSFATSAHFIHQRTTEAPRGLHWSSDLTNQSVRTDIALT
-------------------EAYYMSVTLNSNQWNLVYNIFSLGLISMLACTVYTLVS---
--QSRVLPKY-RNALVMSSMVTFIAGYHYFRI-FNSFG------------EASEGMAVNV
SGEQGAFNEAYRYVDWLLTVPLLLVEVIA-------------------------------
------VLALAKEVSKSL----IMRL------VPASAAMIALG--YPGE--IS-------
SDKNTA---I------LY-------GVLSTIPFLYILYV---L--FVELGKSL----ERQ
PAGVAETIGR---LRLLLIATWGVYPVSYI----LG---MNGDPTASSFVGV---QVGYT
IADILAKCVFGLTILKIARMKSHAEGMPADH-----------------------------
-----------------------------------
>env143862209 |gb |EDH16507.1 | hypothetical protein GOS_654585 [marine metagenome]
------------------------------------------------------------
------------------------------------------------------MSAEGY
-------------------NVVFN--------------MLSLGIASMLFTTTFLLVA---
--RERVLPRY-RMAVMVSATVTAIAAYHYFRM-FDSFV----------------HAFGPD
AVAGASYNVGYRYVDWFLTVPLLLVETVA-------------------------------
------VLALARQAQSSL----LVRL------VPAAALMIALG--YPGDSGMT-------
MGLAPS----------VW-------GLLSTIPFLYILYV---L--FVELGKSL----ERQ
SEAVQRKIKE---LRLLLLATWGVYPIAFI---------ANMNATGFDETSFVLREMGYT
IADILAKCLFGLMIFTIARIKSGEEDKEFAKAEFRD------------------------
-----------------------------------
>Ba_CanRh224384114
------------------------------------------------------------
-------------------------------MNTLSNAL---------------DNGQFN
--------------------LVYN--------------ILSLGIASMLFTAIFLFVA---
--RERVLPRY-RIAVMVSATVTAIAAYHYFRM-FDNFS----------------HAFAGA
ENNPDAYNVGYRYVDWLLTVPLLLVELVA-------------------------------
------VLALAKAAQSSI----LNRL------VPAAAAMIVLG--YPGDAKLD-------
IWGIAP---S------VW-------GLLSTIPFLYILYV---L--FIELGKSL----SRQ
SEAVQKKVKI---LRLLLIATWGVYPITFI----LAMGTPPG--APFNASEFVAREVGYS
IADILAKCLFGLIIYSIARIKSAEDDKEFAKAEFKDA-----------------------
-----------------------------------
>Ba_actMW224384108
------------------------------------------------------------
-------------------------------MNNLSDLL---------------TDSQFN
-------------------IVSNM---------------LSLGIASMLFTTFFLVLA---
--RDRVLPRY-RLAVLISATVTGIAAYHYFRM-FDSFN-------------HAFSTLDGA
VNNAAIYNVGYRYVDWLLTVPLLLMEIVA-------------------------------
------VLAL-TRQLQSSL---LKRL------VPAAALMIILG--YPGDAKLD-------
IWGIAP---S------VW-------GLLSTIPFLYILYV---L--FIELSKSL----VRQ
SPGVQKKIKQ---LRLLLIATWGVYPIAFI----FA--MNSDGFVADQFVAR---EVGYT
IADILAKCLFGLLIFSIARMKSAEDDAEFAKTEFRD------------------------
-----------------------------------
>xanthorhodopsin_Salinibacter_ruber_83815260 |ref|YP_445623.1| xanthorhodopsin [Salinibacter ruber DSM 13855]
------------------------------------------------------------
--------------------------MLQELPTLTPGQY---------------------
-------------------SLVFN--------------MFSFTVATMTASFVFFVLA---
--RNNVAPKY-RISMMVSALVVFIAGYHYFRI-TSSWE------------AAYALQNGMY
QPTGELFNDAYRYVDWLLTVPLLTVELVL-------------------------------
------VMGLPKNERGPL----AAKL------GFLAALMIVLG--YPGE--VS-------
ENAALFGTRG------LW-------GFLSTIPFVWILYI---L--FTQLGDTI----QRQ
SSRVSTLLGN---ARLLLLATWGFYPIAYM----IP-MAFPEAFPSNTPGTIVALQVGYT
IADVLAKAGYGVLIYNIAKAKSEEEGFNVSEMVEPATASA--------------------
-----------------------------------
>Bb_Salru83815260
------------------------------------------------------------
--------------------------MLQELPTLTPGQY---------------------
-------------------SLVFN--------------MFSFTVATMTASFVFFVLA---
--RNNVAPKY-RISMMVSALVVFIAGYHYFRI-TSSWE------------AAYALQNGMY
QPTGELFNDAYRYVDWLLTVPLLTVELVL-------------------------------
------VMGL-PKNERGPL---AAKL------GFLAALMIVLG--YPGE--VS-------
ENAALFGTRG------LW-------GFLSTIPFVWILYI---L--FTQLGDTI----QRQ
SSRVSTLLGN---ARLLLLATWGFYPIAYM----IP-MAFPEAFPSNTPGTIVALQVGYT
IADVLAKAGYGVLIYNIAKAKSEEEGFNVSEMVEPATASA--------------------
-----------------------------------
>Bd_Thesp384439423
------------------------------------------------------------
------------------------------MYLKVSNGVGLRPRQAPKEVPMREMPELTF
-------------------GQYWL-----------VFNMLSLTIAGMLAAFVFFLLA---
--RSYVAPRY-HIALYLSALIVFIAGYHYLRI-FESWI------------GAYQLQDGVY
VPTGKPFNDFYRYADWLLTVPLLLLELIL-------------------------------
------VLGL-TAARTWNL---SLKL------VVASVLMLALG--YVGE--VN-------
TEAGPR---T------LW-------GALSSIPFFYILYV---L--WVELGQAIRE--AKF
GPRVLELLNA---TRYVLLMSWGFYPIAYA----LGTWLPGGAAQEVAI------QIGYS
LADLIAKPIYGLLVFAIARAKSLEEGFGAEARAA--------------------------
-----------------------------------
>Bx_uncma119713713
------------------------------------------------------------
------------------------------------------------------MQVADY
-------------------NLLYN--------------SLSFAIATFGASTVFFFCQ---
--RSQVAPAY-KTSLTLAGLVCLIALYHYFRI-FESFN------------DAYIFQDGLV
KETGGQLNVSYRYVGWLLTVPLLLLELVL-------------------------------
------VIRL-TREETFSV---GTKL------TVAAIIMVLLG--YSGE--VL-------
VDTNQIQERW------IY-------WSLAMLPFLYILYY---L--IIKLKNPI----SKQ
PKNVRSLVSN---ARWLLILSWAIYPVVYL----LP--------IFDTSTSYINLQIGYT
VADILSLALFGVMIYLIAQRKSDIGA----------------------------------
-----------------------------------
>env138309324 |gb |EBY90841.1 | hypothetical protein GOS_3965263 [marine metagenome]
------------------------------------------------------------
------------------------------MNPLSPNEF---------------------
-------------------NLVYN--------------AISFAIAAFGASTLFFLLQ---
--RSQVSPAY-KTALTLSGLVCLITTYHYLRI-FESFN------------NAYLLKDGLV
IQSGMQFNNAYRYVDWLLTVPMLLLEFVL-------------------------------
------VLRL-SYAETYSK---GLRL------ALAASIMVILG--YPGE--TL-------
GIEFAK---I------IW-------WFLAMIPFSYILYE---M-----------------
-------------IKGV-------------------------------------------
------------------------------------------------------------
-----------------------------------
>env144191898_5  |gb |EDJ53889.1 | hypothetical protein GOS_1677795 [marine metagenome]
--------------------------------------------------MGHNARLLCE
RYLLHGLFNLRPGVSTTTLGALRDHRETAQPPITPTGATLAPSWIMEAGVGVLELTYGQF
-------------------QTVYN--------------ILSFALASMFATTIFLLAV---
--QGRVLPRY-RQAIVVSSIVTLIAAYHYWRI-FESFK-GSYVAVDAGEPAAAMDAMSYV
LVNGEGFNEGYRYVDWLLTVPLLLFEAIA-------------------------------
------VLALPAAVRRSL----MLKL------IPASVLMIVLG--YPGE--IT-------
ADTAPK---A------IW-------GALSTIPFLYILYV---L--FVELTKAT----KTQ
PGQVAKDING---LRWLLLATWGVYPISYM----FP---MFGLDGADAFVWR---QVGYS
LADVLAKCLFGLLIYKIAREKSAVDSAEFKEN----------------------------
-----------------------------------
>Bp_delpr325163228
------------------------------------------------------------
------------------------------------------------------------
------------------------------------------------------------
------------------------------------------------------------
-------TASYRYVDWLLTVPLLLTELVL-------------------------------
------VMKL-KKESGSV----LGKL------ILAAIAMIALG--YPGE--IS-------
NPATEAGARL------MW-------AVLSTIPFIYILYV---L--WVRLGSAI----GEH
PAKVQVLLKN---TRYLILLTWGVY-----------------------------------
------------------------------------------------------------
-----------------------------------
>Ec_Pyrlu27450749
------------------------------------------------------------
-------------------------------MAPIPDGF---------------TYGQWS
--------------------LVYN--------------SLSFGIAGMGCATIFFWLQ---
--LPNVSKSY-RTALTITGLVTAIATYHYVRI-FNSWV-------DAFKVVNVNGGDYTV
TLLGAPFNDAYRYVDWLLTVPLLLIELIL-------------------------------
------VMKL-PKAETVKL---SWNL------GVASAVMVALG--YPGE--IQ-------
DDLLVR---W------FW-------WAMAMIPFYYVVVT---L--VNGLSDAT----AKQ
PDSVKSLVVT---ARYLTVISWLTYPGVYI----IK---SMGLAGNIATTYE---QVGYS
VADVVAKAVFGVLIWAIAAGKSDEEEKNGLLG----------------------------
-----------------------------------
>Ec_Polgl333440757
------------------------------------------------------------
-------------------------------MAPLPDGF---------------SYAEWN
--------------------ATYN--------------ALSFGIAAMGSATIFFWLQ---
--LPNVTKSY-RTALTITGIVTLIATYHYIRI-FNSWS-------EAFTVASKDGGDYEV
QLTGAPFNDGYRYVDWLLTVPLLLIELIL-------------------------------
------VMKL-PQAGTVSL---SWKL------GLASALMVALG--YPGE--IQ-------
EDLAVR---W------FW-------WCLSMIPFCYVVFT---L--AVGLAEATS---KQP
SPAAASLASA---ARYLTVLSWCTYPFVYM----VK---SVGLAGPAATMYE---QVGYS
LADVLAKAVFGVLIWALASEKSAIEESGKLMPK---------------------------
-----------------------------------
>Ec_Oxyma157093545
------------------------------------------------------------
-------------------------------MAPLAQDW---------------TYAEWS
--------------------AVYN--------------ALSFGIAGMGSATIFFWLQ---
--LPNVTKNY-RTALTITGIVTLIATYHYFRI-FNSWV-------AAFNVGLGVNGAYEV
TVSGTPFNDAYRYVDWLLTVPLLLVELIL-------------------------------
------VMKL-PAKETVCL---AWTL------GIASAVTVALG--YPGE--IQ-------
DDLSVR---W------FW-------WACAMVPFVYVVGT---L--VVGLGAAT----AKQ
PEGVVDLVSA---ARYLTVVSWLTYPFVYI----VK---NIGLAGSTATMYE---QIGYS
AADVTAKAVFGVLIWAIANAKSRLEEEGKLRA----------------------------
-----------------------------------
>Ec_Oxyma324096614
------------------------------------------------------------
-------------------------------MAPLTGDF---------------SYGEWN
--------------------AVYN--------------ALSFGIAAMGSATVFFWLQ---
--LGNVSKNY-RTALTITGIVTWIATYHYFRI-FNSWVEAFEVN--------EVGGAYAV
KVSGTPFNDAYRYVDWLLTVPLLLIELIL-------------------------------
------VMKL-PAGETAAL---STKL------GVASAVMVALG--YPGE--IQ-------
ENLAVR---W------FW-------WALAMIPFAYVVFS---L--LVGLGAAT----AKQ
PESVAGLVSA---ARYLTAVSWLTYPFVYI----IK---NVGLAGPTATMYE---QIGYS
VADVMAKAVFGVLIWAIANEKSRLEGEGKLLR----------------------------
-----------------------------------
>Bh_Rossp148657075
------------------------------------------------------------
------------------------------MPNLTLSQY---------------------
-------------------DLVYN--------------ALSFTIAAMGAAFVFFLLA---
--RNTVASTY-QRAMVLAAIIVGIAAYHYVRM-FTSWS------------TAFTVSGAIY
TPTGEPFNEAYRYADWLLTVPLLLVELVA-------------------------------
------VLHI-TGQQRSGM---IARL------VIAAVLMIVLG--YPGE--IS-------
SDVTTR---L------VW-------GTLSSIPFLYILYV---L--WRDLGAVM----ERE
SAEVRVLLRN---LRLLLLASWGVYPIAYL----LP---LLSIDPATALVAR---QVGYS
IADIVAKPAYGLLIYAIARIKTQQERGESSEGTIPAIA----------------------
-----------------------------------
>Bo_Isopa320105020
------------------------------------------------------------
-----MTTSLLTAGLLLFFAQEGSTAAPAPEAPAAAPAATETSAAPSKEPGLPTLTPAQY
-------------------STVYN--------------MFSFTIASMGASALFFFLS---
--RNQLAPKY-RPAMMVSGLVVSIACYHYFRI-FESWE------------AAYELTGGQY
VPTGAVFNDAYRYADWLLTVPLLMVELIA-------------------------------
------VLAL-PKGEGRGL---LVRL------SVAAFFMIALG--YPGE--IA-----KY
EAGAQY---W------IF-------FVLSMIPFLYILFV---L--LTELTKSL----ERQ
PENVRGYISA---ARLIVLVSWCFYPIAYL---------ASGVGGLSGAQAEVGLQVGYT
IADIVAKAVFGVYIYFIARTKSENEGYEVSAQPAVATA----------------------
-----------------------------------
>Bp_Marsp126666904
------------------------------------------------------------
--------------------------------MLELESL---------------SVGQYG
-------------------FISNV---------------FSFGLAVMASATLFLWLM---
--KSSVAPAY-RMAITISGLVTAIAAYHYLQI-MLSWH------------GAASVTTGEV
LTSGEGFNRAYRYVDWLLTVPLLLVELIL-------------------------------
------VMKLSNSETVSR----SVKL------GGAAALMIILG--YPGE--VS-------
GEVGTR---A------LF-------WILSMIPFLYIVRE---L--VIGLKESI----SQQ
PDEVKGLISA---AATLVVASWAFYPIVYL----LP---LLGITGGSAIVAV---ETGYT
IADIVSKAVFGLLIFTIAVRKGKADEREHVEVPVETATQAEQKTPVKKGA----------
-----------------------------------
>Bp_Octan254436645
------------------------------------------------------------
------------------------------METLSLGQY---------------------
-------------------DLIFN--------------AFSFGFATLAAATLFFWLG---
--IGQVKQEY-KLALIVTGLVTFIAAYHYFRI-GQSWV------------DAYTLVDGVH
VPTEKVFNSAYRYVDWLLTVPLLLVELIL-------------------------------
------VMSL-SRSETVSR---ATSL------GLAALLMVALG--YPGE--VS-------
DSLGVR---W------VF-------GQLSMVPFLWIIYQ---L--YKGLGDAI----ESQ
PESARGLVRL---ARNVTVGSWCFYPVVYF----------AGAIGLEGATATVIVEVGYT
IADIIAKAGFGVIIFLIALRKSEDPQNDKTLTVPAGEGPKDKNTKTVPAE----------
-----------------------------------
>Bp_Sphel383643568
------------------------------------------------------------
----------------------------METAIVSPFQY---------------------
-------------------SLIYN--------------AFSFTFATMAAATIYLWFG---
--RSQVSSAY-KNAVTISGLVTAIAAYHYFRI-FESWE------------SAYHYQNGVV
TATGIAFNDAYRYVDWLLTVPLLLIELVL-------------------------------
------VMRL-SREETVQK---GWRL------GLAAALMIVLG--YPGE--IA-------
ADIPTR---A------LW-------GTLSAIPFVYIVWE---L--FSGLGKSI----DRQ
PEAVRGLVKQ---ARLLTFASWGFYPIVYM----------APYAQITGPEAQTVIQIGYT
IADLVAKAGVGLLIFAIAQRKSEVEGHGTPHTA---------------------------
-----------------------------------
>Bp_alppr163795412
------------------------------------------------------------
------------------------------------------------------MQAITA
-------------------SQYYL-----------VYNSLSFTIATFAAATLFFWFG---
--RSQCSANY-RTAVTITGLVTFIALYHYWRM-FESWD------------AAFNVVNGTI
EATGIAYNRAYRYVDWLLTVPLLLIELIL-------------------------------
------VMRL-SQAETMSR---SIKL------GGAAALMIVLG--YPGE--VS------E
GMESTR---L------IW-------GALSMIPFLYIVMT---L--YSGLSKSI----DQQ
PENVRGLVSM---ARSLVVVSWFFYPIVYF---------LPFVIPMDGGAAFALIEVGYT
IADITAKAVFGLLIYMIAVRKSENESDSPAKA----------------------------
-----------------------------------
>env141954796 |gb |ECU41856.1 | hypothetical protein GOS_4442518 [marine metagenome]
------------------------------------------------------------
------------------------------------------------------VNGQIT
------------------------------------------------------------
---------------------------------ATGIA----------------------
------FNDAYRYVDWLLTVPLLLIELIL-------------------------------
------VMRL-TRSETWSK---SIRL------GGLAAIMIILG--YPGE--VS-------
ADPTTR---W------LW-------WGAAMIPFAWIVYE---L--FVGLSKSI----AAQ
PENVRGLVDT---ARWLTVLSWSFYPVVFI----FP---MIGLAGGAAATAI---QVGYT
IADVVAKAVFGVVIYMIAVRKSEADEMTSTTDAAEPRMVAAE------------------
-----------------------------------
>Bp_Jansp395764086
------------------------------------------------------------
------------------------------MDLITVGQF---------------------
-------------------ELVYN--------------AFSFAIAVMGAATIFFFLG---
--RSQVAAPY-KTALTITGLVTLIAAYHYIRI-FASWE------------ESYTVVAGQV
TATGIKFNDAYRYVDWLLTVPLLLIELIL-------------------------------
------VMRL-SPAETVAK---STKL------GLLAALMVVLG--YPGE--IS-------
GVPGTR---W------LW-------WTLAMIPFLIIVYD---L--FFGLKKSI----ASQ
PESARGLVSA---ARWVTVLSWCFYPVVFI----FP---MIGFTGGAATTAV---QVGYT
VADIVAKAAFGVLIYMIAVRKSAADEHAVAPASGHKQGGNA-------------------
-----------------------------------
>Bc_Glovi37519767
------------------------------------------------------------
------MLMTVFSSAPELALLGSTFAQVDPSNLSVSDSL---------------TYGQFN
--------------------LVYN--------------AFSFAIAAMFASALFFFSA---
--QALVGQRY-RLALLVSAIVVSIAGYHYFRI-FNSWD------------AAYVLENGVY
SLTSEKFNDAYRYVDWLLTVPLLLVETVA-------------------------------
------VLTL-PAKEARPL---LIKL------TVASVLMIATG--YPGE--IS-------
DDITTR---I------IW-------GTVSTIPFAYILYV---L--WVELSRSL----VRQ
PAAVQTLVRN---MRWLLLLSWGVYPIAYL----LP---MLGVSGTSAAVGV---QVGYT
IADVLAKPVFGLLVFAIALVKTKADQESSEPHAAIGAAANKSGGSLIS------------
-----------------------------------
>env139046193 |gb |ECD03786.1 | hypothetical protein GOS_5028569 [marine metagenome]
------------------------------------------------------------
------------------------------------------------------------
------------------------------------------------------------
--RTQVSARY-RPALLISAVVVVIAAYHYFRI-FESWG------------AAYVLEGGNY
VPSGEPFNDAYRYVDWLLTVPLLLVEAIA-------------------------------
------VLAL-PRGKAGSM---IARL------ALAATLMILLG--YPGE--IA-------
DNNSAR---F------LW-------GTLSSIPFVYILWV---L--WGELGASL----DRQ
PPQVRVLVRN---LRLLLLGTWGVYPIAYM----AP---FIGLDGASATVGI---QLGYT
IADVLAKAGFGLLIYAIAREKSIADGDDPVGEHTAAA-----------------------
-----------------------------------
>env135565258 |gb |EBI46247.1 | hypothetical protein GOS_9088583 [marine metagenome]
------------------------------------------------------------
-------------------KAWYAPAPTQSKVYRAGGAFSDAQGNRYDVKRFGLEYNWME
-------------------ASFAL--------------SLVVQLAVLSLSGVAFGS----
--WDSTPSAL-HVVLVMETVVQGIEFVWYSGVGLAYWW----------------------
--GRLSIKTGFRYLDWMFTTPVMLLSIYF-----------------------------FG
TWEANKCTASSDLIKDERLVR-VILI------VVFDLIMLFFGAAYQNGWDVVTSTLDTI
AAGGSE----------VAQGKLGRGIMFGWMPFLAAFGV---L--IFSSVEDK----WYD
NDAVGAIITL-----YVSLVTWAVYGLVAI------------------------------
---------AGTWHMGGRPPYLSQRA----------------------------------
-----------------------------------
>Xeno339757013
------------------------------------------------------------
---------------------------MVYDAIQDGVYA---------------AITSGG
-------------------FSSEP--------------WILAYIVTAMLSSLAFLY----
--LPKKLDVP-QKFGIIHFFIVVWSGLMYTNF-LNGSV----------------------
----LSDFAW--YMDWMVSTPLILLALGL-------------------------------
-------TAF-HGADTRRYDL-LGAL------LGLEFTLVITG--LLAQ--LQ-------
----GS---I------YP-------YYIGVILLLGVVYL---L--AGPFRRIAE---ESS
EGL-ARAYKL---LAGYIGIFFLSYPTVWY----IS--SIDALPGGLNILGPTQTSIALV
VLPFFCKQVYGFLDMYLIHTAE--------------------------------------
-----------------------------------
>Xeno339758039
------------------------------------------------------------
---------------------------------MVYEAI---------------TAGGFG
-------------------SQPFI---------------LAYIITAMISGLLFLYLP---
--RKLDVP---QKFGIIHFFIVVWSGLMYTNFLNQSFL----------------------
-------SDYAWYMDWMVSTPLILLALGL-------------------------------
-------TAF-HGADTKRYDL-LGAL------LGAEFTLVITG--LLAQ--AQ-------
-GS------I------TP-------YYVGVLLLLGVVYL---L--AKPFREIA----EES
SDGLARAYKI---LAGYIGIFFLSYPTVWY----IS--GIDALPGSLNILDPTQTSIALV
VLPFFCKQVYGFLDMYLIHKAE--------------------------------------
-----------------------------------
>env136743120 |gb |EBQ10989.1 | hypothetical protein GOS_7801807 [marine metagenome]
------------------------------------------------------------
-------------------MERALRYQYGGFGSRTVAPTDAPIPSFTGGPTWKSARTWQR
-------------------TVQEG--------------TFVLSLIGQITGLVLALVAL--
--APGTIPAALGTVLTLEIVAQGVEFAWYLGVGAMYAT----------------------
--VGFSFNVGSRYIDWVFTTPVMLVSIMI--------------------------YALYE
SEQCSTAIEILNYGGGSRWVA-LVIM------VVLDLLMLSIG--LAYE--TK-------
WDGPMN---FWNFLTPVWTGNENRGLVWGFVPFLGIFAT------YLPMSGGY-------
--KGGGVFSV-----ALTFVLWLLYGLVAV----FT--LTLGWGASDEEGRDQLKNGAYN
VLDVIAKNGVGIYISATALSQNYTNTSACVNGTFVT------------------------
-----------------------------------
>Em_Cyapa268376501
------------------------------------------------------------
------------------MASVLMAFDPASTNFPAFLDYNNFTEYLLRYNVLLSNPDNIT
-------------------QLGYD--------------FFWLGFGFQVLATFVFLY----
--LTLFHGKAARKLHVLQLGVVGTAAVAYYAM-ARGQG---------------GVPLPND
VLSGFRYFYWARYAEWAVTVPLTIYSLAV-------------------------------
------LADV-RIIET------TLAT------IVASVIMVVCG--LNGA--LS-------
-QSSSR---W------GW-------FGLGVWGLFLTLVG---L--FGNIRKAA----YAK
SESVGFTYTY---LVFLILGSWIAYPVIWV---------IGEGTRAVTVDVE---ILLYA
IFDVITKVVFGFALLMSEPVHGFPNAGDLDLVKTSKL-----------------------
-----------------------------------
>E9_Aceac67906884
------------------------------------------------------------
----------------------------------------------------MSNPNPFQ
-------------------TTLGT-------------DAQWVVFAVMALAAIVFSIA---
--VQFRPLPL-RLTYYVNIAICTIAATAYYAMAVNGGD----------------NKPTAG
TGADERQVIYARYIDWVFTTPLLLLDLVL-------------------------------
------LTNMPATMI-------AWIM-------GADIAMIAFG--IIGA--FT-------
-VGSYK---W------FY-------FVVGCIMLAVLAWG---M--INPIFKEE----LQK
HKEYTGAYTT---LLIYLIVLWVIYPIVWG---------LGAGGHIIGVDVE---IIAMG
VLDLLAKPLYAIGVLITVEVVYGKVGQGGSLAFDCLKILKWWKLLWFQLVSIHFSLCVCR
VTSYFLLN---------------------------
>halorhodopsin__Salinibacter_ruber_83814666 |ref|YP_446872.1| halorhodopsin (HR) [Salinibacter ruber DSM 13855]
------------------------------------------------------------
------------------------------------------------------MFEAVL
-------------------DNAAL------------ASSIYVNIALAGLTIIVIAVM---
--SRSIHDSRAKLITMSTLMISVVSISSYMGL-ASGLT-----------IDPLVMPEGHP
LAGQEVLSLWGRYLTWAFSTPFILLALGL-------------------------------
------LARS-TTDK-------IFSA------IVLDVFMCLTG--LAAA--LT------T
SSHAMR---W------LW-------YALSTAFFVGVLYY---L--LVEWPA------EAD
EAGTADIFST---LQWMTIVLWIGYPVVWA----LG---NEG-LALLEVGAT---SWAYS
GLDIFAKYAFTIILVLYVSDEPDAVVSTSPATA---------------------------
-----------------------------------
>Ae_Halsp14194474
------------------------------------------------------------
----------------MRSRTYHDQSVCGPYGSQRTDCDRDTDAGSDTDVHGAQVATQIR
-------------------TDTLL----------HS--SLWVNIALAGLSILVFLYM---
--ARTVRANRARLIVGATLMIPLVSLSSYLGL-VTGLT-----------AGPIEMPAAHA
LAGEDVLSQWGRYLTWTLSTPMILLALGW-------------------------------
------LAEV-DTAD-------LFVV------IAADIGMCLTG--LAAA-----------
LTTSSYAFRW------AF-------YLVSTAFFVVVLYA---L--LAKWPTNA------E
AAGTGDIFGT---LRWLTVILWLGYPILWA----LG---VEGFALVDSVGLT---SWGYS
LLDIGAKYLFAALLLRWVANNERTIAVGQRSGRGAIGDPVED------------------
-----------------------------------
>halorhodopsin_Haloarcula_marismortui_55378428 |ref|YP_136278.1| halorhodopsin [Haloarcula marismortui ATCC 43049]
------------------------------------------------------------
---------------------MTAASTTATTVLQATQSD---------------VLQEIQ
---------------------SNF----------LLNSSIWVNIALAGVVILLFVAM---
--GRDLESPRAKLIWVATMLVPLVSISSYAGL-ASGLT-----------VGFLQMPPGHA
LAGQEVLSPWGRYLTWTFSTPMILLALGL-------------------------------
------LADT-DIAS-------LFTA------ITMDIGMCVTG--LAAA-----------
LITSSHLLRW------VF-------YGISCAFFVAVLYV---L--LVQWPADA------E
AAGTSEIFGT---LKILTVVLWLGYPILWA----LG----SEGVALLSVGVT---SWGYS
GLDILAKYVFAFLLLRWVAANEGTVSGSGMGIGSGGATPADD------------------
-----------------------------------
>Em_Cyapa256681420
---------------------------------------MSPTFARWYQTYATNNKNRQS
AFVPNGQCSFTYEQFASFYSGSYIKDPESVQLAIQRTCY---------------NRITGL
-------------------GPDFY---SPEDAADRGQVFFWIEFGIQAVMFALFLIL---
--TLRREEHK-RRFHYITTLYSGISTMAYYCM-ARGQG---SVALFDTWSNGDFSP----
----YRVFYYARYIDWFLTVPLIILNLCL-------------------------------
------LASA-TKAL-------TIGL------ALSGMLMVGTG--LMGA--LS-------
-ITGTK---W------GW-------FGISNMCFLPIVVA---W--VTVLRKNAR---EKS
PEV-EKTYNI---LIIISIIAWFAYPIIWI----IA---TGT--HAISLAAE---IVSYA
VVDTFSKALFGVILLFSRSAIEDASFKDPEKMKLPTSYTSSTIHSGVLSKA---------
-----------------------------------
>sens_I_Salinibacter_ruber_83814238 |ref|YP_446609.1| sensory rhodopsin (SRI) [Salinibacter ruber DSM 13855]
------------------------------------------------------------
------------------------------------------------------MDPITI
--------------------------------------VYIIGTLGMLVGIPPA------
--LSLVGDEV-GLDFDYVWAIPGIAAFMYLLM-TFDVG---------------------S
VQFQGYHVPIPRYIDWALTTPLLVGYTAY-------------------------------
------IAGA-SRGM-------IAGT------ALADFMMIVFG---LGA--VV-------
FSSTAQ---W------VF-------FGLSSACHLTLLAL---L--YGPVRNSA----FGE
PPSHRRLARL---LLNYVGLLWLAYPLVWL---------FGPGLQWVDAAGI---AVIIS
YLDVTAKVPFVYFIYRARKNFVKVTGGEPETASGQGGAATVTSAA---------------
-----------------------------------
>sens_I_Halobacterium_salinarum_169236348 |ref|YP_001689548.1| sensory rhodopsin I [Halobacterium salinarum R1]
------------------------------------------------------------
------------------------------------------------------MDAVAT
--------------------------------------AYLGGAVALIVGVAFVWLL---
--YRSLDGSPHQSALAPLAIIPVFAGLSYVGM-AYDIG---------------------T
VIVNGNQIVGLRYIDWLVTTPILVGYVGY-------------------------------
------AAGASRRS--------IIGV------MVADALMIAVG---AGA--VV-------
TDGTLK---W------AL-------FGVSSIFHLSLFAY---L--YVIFPRVV-----PD
VPEQIGLFNL---LKNHIGLLWLAYPLVWL----FG---PAGIGEATAAGV----ALTYV
FLDVLAKVPYVYFFYARRRVFMHSESPPAPEQATVEATAAD-------------------
-----------------------------------
>Ae_Halsp15790610
------------------------------------------------------------
------------------------------------------------------MDAVAT
--------------------------------------AYLGGAVALIVGVAFVWLL---
--YRSLDGSPHQSALAPLAIIPVFAGLSYVGM-AYDIG---------------------T
VIVNGNQIVGLRYIDWLVTTPILVGYVGY-------------------------------
------AAGASRRS--------IIGV------MVADALMIAVG---AGA--VV-------
TDGTLK---W------AL-------FGVSSIFHLSLFAY---L--YVIFPRVV-----PD
VPEQIGLFNL---LKNHIGLLWLAYPLVWL----FG---PAGIGEATAAGV----ALTYV
FLDVLAKVPYVYFFYARRRVFMHSESPPAPEQATVEATAAD-------------------
-----------------------------------
>Eh_Guith74476772
------------------------------------------------------------
----------------------MVEEGMEASRLLPADCL---------------AIQEIG
-------------------ASGAI--------------FDVLAWIALLFTALFMAFK---
--AVNADPVV-RKFYYINAFVCGVASFSYFAM-ISGMG--------------------WE
TIMGCRQMFYVRYIDWFITTPLMILNIGL-------------------------------
------LAGE-EQWM-------IAAI------MGADMGMIFAG--YMGS--VA-------
LVPTVK---W------LW-------FVIGLVVYIPVVIA---L--VRIFRQCVL---DKY
DMDRIELYGK---VSLLTVVSWSVYPFVWL---------LSVGTGGLGVSAE---SILYA
LLDVTSKCFFSFMIIQMDVYESASAETQKEYV----------------------------
-----------------------------------
>Eh_Crysp74476774
------------------------------------------------------------
-----------------MPFTQLAGATAAAKALAPTACT---------------TIEEIG
-------------------STGIG--------------GLTLGFLALTVTTVVMVAK---
--AANADPER-RKYYFCNTFICGIATFAYFAM-LSGQG--------------------WT
AISGCRQFFYAHYVDWLLTTPLIILNLGL-------------------------------
------IAGQ-DYVT-------IAAV------CGADVLMIISG--YMAS--VS-------
VVTTVK---W------FW-------YLFGIGMFLPIIYS---L--ARTFRETVI---MRK
DPEIMELYGK---VAWLTIIIWCFYPIVWL---------FSQGFASFSVSFE---TVAIT
IMDVIAKCVFSFMIIAAHDALGPTQQTAHSREYV--------------------------
-----------------------------------
>Eh_Guith74476770
------------------------------------------------------------
-------------------------QQLAAQSLAPTACT---------------TIEEVG
-------------------STGVG--------------ALTITFLILAVSTIIFITR---
--VGPATSQ--KVYYYCNVFICGLATMSYFAM-LSGQG--------------------WT
AVAGCRQFFYARYVDWTITTALIILELGL-------------------------------
------IAGAEPAL--------IGGV------MGADVIMIVGG--YLGT--VS-------
IVTTVK---W------FW-------FVISMALFVVVLYA---L--AVNFRDSA----LQK
GNDRADVYGR---LAWLTIVSWIFYPVVWL---------FSDGFASFSVSFE---VCAYS
ILDIASKAIFGFMVMSAHGILETGTTMNQEYV----------------------------
-----------------------------------
>sens_III_Haloarcula_marismortui_55377431 |ref|YP_135281.1| opsin [Haloarcula marismortui ATCC 43049]
------------------------------------------------------------
------------------------------------------------------MAQEIV
--------------------------------------WYGAGAGAFFVSAVVFVWF---
--AATRGNIR-SSFYYLPPIHTSVAGAAYVAM-ALIAG---------------------G
QLGDTVSITTLRFADWIVSTPIITYYLAR-------------------------------
------LAGV-DTQTRRLA-------------VAANVVMIGVG--Y-GF--VS-------
MSGSLR---W------IA-------FAVSTVAFIGLLYL---Y--IKTFARKI----NAA
TASVRSLFQS---LRDLTVVTWSLYPVVYF----LG---PLGTGIIQAPDL----NFLVA
VLDTIAKVGFMSILLVRYNSVETFVDSWSVAPAK--------------------------
-----------------------------------
>Ae_Halma55377431
------------------------------------------------------------
------------------------------------------------------MAQEIV
--------------------------------------WYGAGAGAFFVSAVVFVWF---
--AATRGNIR-SSFYYLPPIHTSVAGAAYVAM-ALIAG---------------------G
QLGDTVSITTLRFADWIVSTPIITYYLAR-------------------------------
------LAGV-DTQTRRLA-------------VAANVVMIGVG--Y-GF--VS-------
MSGSLR---W------IA-------FAVSTVAFIGLLYL---Y--IKTFARKI----NAA
TASVRSLFQS---LRDLTVVTWSLYPVVYF----LG---PLGTGIIQAPDL----NFLVA
VLDTIAKVGFMSILLVRYNSVETFVDSWSVAPAK--------------------------
-----------------------------------
>Ec_Oxyma324096620
------------------------------------------------------------
----------------------------------------------------VMGVHTWS
-------------------RSEAG--------------SQETLFAIFVIFAIAFLWV---
--LLLSQQSKSKKYYYVSAAILAVAACAYYFM-AWGYG---------------ILDNGQA
WHTDGKHLFWLRYLDWLITTPLLLLDLAL-------------------------------
------LAGL-DFWE-------TGFI------ILMDMLMITAG--YIGA-----------
STEQFV---W------QG-------FGVSMVFFILVLGY---L--GDGVLA------LDE
DSKNTGTARN---LFWLTVLIWCTYPLYFVLEHTMGLSTFQE-------------ILCYG
ISDVLAKVVFALVLVYNFDDDDEPAVYQQQMVVMQQQQPMVTTIG---------------
-----------------------------------
>Ec_Oxyma327335365
------------------------------------------------------------
-------------------------------GLAIDTAG---------------AMFALT
-------------------TCEKA--------------TSWVVFAIFVISSLIFMFRNSA
ADSSYEGGAKSQRYRLVTASITIIAATFYFFM-AQGYG---------------------V
ATSVNHEFWWLRYLDWLITTPLLLLDLAL-------------------------------
------IAGI-DVWD-------TFAL------LVADVLMITVG--FVAG-----------
NPDYGH----------TW-----ECFAVSMAFFLLTLYI---I--GEGMLEHADD--PNT
SEEKERLMKT---LLWLTVLIWCTYPLYFV----LE---YSNVLNNNSTNHRCTLVLLYG
LSDVVAKSVFGFILLMNDDLLHVAMPTGVVEQIP--------------------------
-----------------------------------
>El_Triru327298611
------------------------------------------------------------
----------------------MHTMGDIGVPPISPIPG---------------RNLIME
-------------------ESSGV-----------GRRCLWVVAILMLISSLVFYVL---
--AGRVPTQK-RLFHSLVSLVTTISFLSYFAM-AMGYG----VSYKHSTYHKHHKHSPDT
IQEACREVYWIRYVNWMLTVPLILTCLSF-------------------------------
------LSGV-NGAS-------LLVS------ISGALIMFVAA--LSSS--FM-------
-DKHYQ---W------AW-------FVISCLGYLTIVYQ---T--GFQGRRAS----LAK
DQQARNFYTS---IASFSLAVLLVYPVIWA---------ISNNARKMSIDAE---IIVFA
ILDILLQGVFGYWLIASYNTIRSISVTLDGFWANGVNSEGNIRVGENENV----------
-----------------------------------
>El_Penma212526156
------------------------------------------------------------
-------------------MIVTGMEEILKHTATLPTSTSTVGPIPTVIPGDQPIVQHIH
-------------------DTGKR--------------TLWVVVIFMAISSLAFYSL---
--AARVRVQT-RLLHTLTALITTVSFLSYLAM-ATGEG----VTYKHSIVHHPHKHVPDT
HQEYLRQIFWVRYLNWIITTPLILINIAL-------------------------------
------LGGL-SGAN-------LVVT------IAADLIMFAAG--LTAT--FA-------
-HDERR---W------VW-------YTIVIISFLTIAFQ---V--GVNGARSV----RRG
ADQRRALFTS---FVGANLLVFLLYPIILA---------ASPLSQRIGVDAE---TIAWA
VHDILTQGLFGYWLLLGHDTSETAQLVVDGFWSHGISHEGAIRVGETDGA----------
-----------------------------------
>El_Treme392575188
------------------------------------------------------------
----------MNFMIDFKPTQTISVDPPGGTGHPHHPHQSHLPLPTETFPTPTPVYLHAT
-------------------YAGHV--------------ALWVVFAFFTLGLLGVLAL---
--SLRVEKKA-RVFHWLSAAVLTIAMVSYLAM-ATGMG--------ISYVPIKYSGPHAG
ELHYFREVYWARYVDWLFTTPLLLLSLAL-------------------------------
------LAGL-SPAD-------TLIT------IGADVFMIVTG--LLSTIHSS-------
HSNAGERVKW------LF-------YAVSCVGFVVIWWI---L--LSGGLKAA----KLR
PSKTRGLFHL---LGVMTFHLWLAYPIVFA---------LSEGANKISVNAE---IIAYG
VLDVAAKLGFTYMLLLVHTHGEGDTWTLPEWFVEHRRGEGYDGRGGYGAIGSSD------
-----------------------------------
>Xeno218440842
------------------------------------------------------------
------------------------------------------------------MNWQDI
--------------------------------------FHWIYVLGMVIGAFHFWS----
--LSRQPRGVPQYEYLIAIFIPIWSGLAYMAM-ALNQG---------------------K
IESANQIAHYARYVDWIVTTPLLLLALSW-------------------------------
-------TAM-QFIKKDWTL--IGFL------MSTQVVVITTG--LIAD--LS-------
ERESVR---Y------LW-------YICGVVAFLIVLWG---I--WGPLREKT----HEQ
GRDLIVLYNK---LLIYFTVLWVCYPLVWI----IG---PSG-LGWINQTTD---TFLFC
LLPFFSKVGFSFLDLHGLRNLHTSTTPTTADRFVSSTFEFIGLVIPIPVSTRQRNKTRYL
R----------------------------------
>Bd_Trura297622422
------------------------------------------------------------
------------------------------------------------------------
------------------------------------------------------------
--MWSVNPVW--------------SGAAYMAM-AMGQA---------------------T
TEVAGRTVFYGRYIDWVVTTPLLLLALAL-------------------------------
------TAMY-RGPKSKTL---IAGL------MATDVIMILSG--LAAD--LS-------
-EEPMR---W------VW-------FVFGCVSFGVILYM---I--WWPLYDIA----KSR
GPRHAASFRN---VALFLTVLWFVYPISWY----IG-------------------PSGIG
LVDTTTD-WFPLYRDAVFLQGRL-------------------------------------
-----------------------------------
>Xeno205373523
------------------------------------------------------------
------------------------------------------------------------
------------------------------------------------------------
------------------------------------------------------------
------------------------------------------------------------
--------------------------------------MIITG--FVAD--LS-------
-IGTTK---Y------IW-------YSLGVIALIIILVI---T--FGPLRRIA----ISN
GTRLARHYTR---VAIYLSVLWVCYPTAWL----LG---PSG----LGLAQELTEVLVFI
ILPIFSKVGFSIVDLHGLRKLHQSSYVHN-------------------------------
-----------------------------------
>Bf_Bacco205373524
------------------------------------------------------------
------------------------------------------------------------
-------------------MISIL--------------HYGYSFIMLLGALYFYL-----
--LSKDPKGVPASEYLIAMVIPLWSGAAYLSI-ALGQG---------------------L
FQYDDTTIYYARYIDWVISTPLLLAALAL-------------------------------
--------------------------------------TAMFG----GK-----------
-----R------------------------------------I-----------------
------------------------------------------------------------
------------------------------------------------------------
-----------------------------------
>Xeno335427605
------------------------------------------------------------
----------------------------------------------------------ME
-------------------SLILL--------------FHWIYSFFIFAGALYFYIQ---
--SRNPKGVP-MYEYFIAIAIPVWSGIAYLSI-AFGQG---------------------F
LELQDQTVYFARYLDWIVTTPLLLIALAL-------------------------------
------TAMF----RSSKNLTLILTL------VIADVIMILTG--LIAD--FS-------
-DGINT---Y------LW-------YFIGMVCLFVILYV---I--WYPLRRIA----QQK
SEALSKHYRN---TALYLTLFWFCYPTVWL----LG---PSG----LGITNEVFDVASFI
ILPIFSKVGFSILDLYGLRKIGVRI-----------------------------------
-----------------------------------
>env142947874_2  |gb |EDB72254.1 | hypothetical protein GOS_1604950 [marine metagenome]
------------------------------------------------------------
--------------------------------MFHIILY---------------YMKYLE
-------------------LSYFF--------------SVFVQLITLIFQHAGLTIS---
--VEQKHEPL-KKALEWEYYVSIIEFATYLWI-GAVLY---KVN----------------
------EITPRRYLDWFITTNILLLTTGMLFIYEA----------------------NKE
NGFKKIQSGT-EMIVENMETF-TKIL-------AGNNLMLLAG--FLGE--TK-------
RIN--H---F------TG-------LFAGLFFFVFQFYT---M--YEELAKK--------
-----SNFGTD--FFVGLVIVWILYAVAYM----TD---SET---------K---NIMYN
LLDLVSKNAFGLYLLHRLAQVSL-------------------------------------
-----------------------------------
>env136471561 |gb |EBO38014.1 | hypothetical protein GOS_8090103 [marine metagenome]
------------------------------------------------------------
------------------------MKVLYMSSSIIKDPI---------------TTNKIT
-------------------PELYK--------ESLLKSTFYFTYVFLITTGTITFIEA--
--LRNDDPVV-RHIMNVETCVSIVAAYFYSIF-VEKIK------------------ASEG
KAIPFEEINVMRYTDWFITTPLMLLALCM-------------------------------
------VLGV-SNEKAVKITTYLTII-------ILNFGMLIFG--YLGE--IK-------
KIDKPK---A---------------LLIGFVFFFAMFWV---I--WTNFMGA--------
--NAKTAALV---SYFIFFIIWSVYGLIYM-------------------ADDKTKNITFN
ILDLIAKALVGLCFWLYFTKAVEF------------------------------------
-----------------------------------
>env139393095_6  |gb |ECE80490.1 | hypothetical protein GOS_5221024 [marine metagenome]
------------------------------------------------------------
------------------------------------------------------------
---------------------IRH--------------IMNLETCISVVAGYFYGVF---
--VDKLNTVE-KEQKEQKENLDEKEGLNENQKNDQNKE----------------------
IKLPYDKINDMRYTDWAISTPLMLLVLCM-------------------------------
------VLGMENKKVVSFMP--FVLI------LVFNFLMLGSG--YIGE--LG-------
KLPTT-----------IA-------NIVGFVFFILMYGT---I--WKVYMSGT-------
--KQTKQSQV---IFWLFVVLWALYGVFYQ----MP---------------QLTKIFGYN
ILDLLSKAFVGIFFWFYLTKSVKF------------------------------------
-----------------------------------
>env143059914 |gb |EDC52056.1 | hypothetical protein GOS_1461887 [marine metagenome]
------------------------------------------------------------
------------------------------------------------------------
------------------------------------------------------------
----------------LETCISVVAGYFYSQF-VKKID-----------------NEQQD
EQQLYKTINDTRYTDWAISTPLMLLVLCM-------------------------------
------VLGYENKLNVHFSN--VLYI------LLLNFLMLGSG--YIGE--LN-------
MIPKL-----------FA-------NIIGFVFFFGMYRV---I--WNTYMKKS----RTL
NSKV---------IFYCFLILWAFYGLFYN----------------MDVMTK---IFGYN
ILDLLAKAFVGIFFWLYLTKTIKF------------------------------------
-----------------------------------
>env138266898 |gb |EBY68278.1 | hypothetical protein GOS_4851431 [marine metagenome]
------------------------------------------------------------
------------------------------------------------------------
------------------------------------------------------------
--INEENIDF--------------------------------------------------
-----NDINDTRYIDWSITTPIMLLVLCL-------------------------------
-------AFLYNNKKGPLNISVFTTI------LLFNYGMLGAG--YMGE--LG-------
YISKI-----------LA-------NTIGFGFFTALYYF---I--YKMFLSGK-------
-----YIFDNYL-LYFCFLILWSMYGVFYL-------------------FSEVEKNVGYN
ILDLLSKCFVGIFFWAYFTKVFSI------------------------------------
-----------------------------------
>env138351395 |gb |EBZ14447.1 | hypothetical protein GOS_3053578 [marine metagenome]
------------------------------------------------------------
-------------------------IKDKKEGFAIKASD---------------------
-------------------KTVRN--------------TFYITYVFFLTTATITFIEA--
--MRTKDYKA-RHILNLETAISVIAGYFYHTF-IEKLK---------------------K
DEVDYKEINETRYLDWSMTTPVMLLVLVL-------------------------------
------AFLYNTGGKLRLGT--YMVI------LMLNLIMLGTG--YLGE--IG-------
TISKK-----------TG-------FGVGFTAFFALFYY---I--YITFLKGK-------
---YKFDNSI---LYWAFFILWSMYGILYM-------------------MDETTKNVGFN
ILDLFAKCFVGIFFWAYFTKVITL------------------------------------
-----------------------------------
>env135537302_18 |gb |EBI28332.1 | hypothetical protein GOS_9118815 [marine metagenome]
------------------------------------------------------------
--MLYTKHNNLLLNLKKIPIMKIIFVKCVQDNFLYILCIMSTKSKVENFSNADNENPYAD
-------------------HYVKM--------------TFYITYVFLLTTGTITFIES--
--MRTSDSKV-RHILNLETCISVVAAFFYSKF-VSDIE----------------DKEKNN
KPLNYKDIVVQRYTDWMITTPIMLLVLVL-------------------------------
------AFAYNSKTTVNFFT--FLVI------LVFNFGMLLTG--FGGE--MG-------
FIQDLN----------LA-------NLGGFIFFFLLYGF---I--YLKFIYKK-------
-----YNFDNMI-IFLSFIILWFFYGVFYPMPYKFR-------------------NIGYN
VLDLFSKCFVGIFFWAYFTKVFTLS-----------------------------------
-----------------------------------
>q6_OrgLa322511285
------------------------------------------------------------
----------------------------------------------------------MS
-------------------DLIEY--------------SFYLTYAFLMTTGTITFIEA--
--LRTKNESV-RHILNLETCISVVAAFFYSNF-IGKLE----------------------
-HINYEEINLNRYVDWAITTPIMLLVLVL-------------------------------
------AFRVNQTNKAMVKFSDFMII------LGMNYGMLGTG--YLGD--IG-------
VIHKT-----------MG-------TVLGFLFFGGLFYK------LNTLRTSN-------
-----ASNDL---LYGAFFVLWALYGVFYQ-------------------MEQLPRNVGYN
VLDLFSKCFVGIYFWAFYAKIFT-------------------------------------
-----------------------------------
>q6_OrgLa322511359
------------------------------------------------------------
------------------------------------------------------------
----------------------------------------------MTTGTITFIEA---
--LRTKNESV-RHILNLETCISVVAAFFYSNF-IGKLE----------------------
-HINYEEINLNRYVDWAITTPIMLLVLVL-------------------------------
------AFRVNQTNKAMVKFSDFMII------LGMNYGMLGTG--YLGD--IG-------
VIHKT-----------MG-------TVLGFLFFGGLFYK------LNTLRTSN-------
-----ASNDL---LYGAFFVLWALYGVFYQ----ME---------------QLPRNVGYN
VLDLFSKCFVGIYFWAFYAKIFT-------------------------------------
-----------------------------------
>env135355854_2  |gb |EBH08477.1 | hypothetical protein GOS_9323279 [marine metagenome]
------------------------------------------------------------
------------------------------------------------------------
------------------------------------------------------------
------------------------------------------------------------
--------------------PIMLLVLCL-------------------------------
------AFLYNSGGRLGFST--FLKI------LAMNFAMLASG--YAGS--SN-------
MIDKVT---A------MG---------IGFVFFFALYGF---I--YYKFIAKK-------
-----PIFDNLI-LYWAFFAFWICYGLVYLQENKFK-------------------NVAYN
YLDLFAKCFVGIFFWAYFTKVFTLK-----------------------------------
-----------------------------------
>env141299230 |gb |ECQ93380.1 | hypothetical protein GOS_3701899 [marine metagenome]
------------------------------------------------------------
---------------------INIENMELNLNSKNAPHINSESLLLNEESRKEVGNYKYD
-------------------RAVKM--------------SFYITYAFLMTTATITFIES--
--ISTKVPRI-RHILNLETCISVVAAFFYTQF-IKKLK----------LTETGMNPIADE
LKVNYKSINITRYTDWAITTPIMLLVLLL-------------------------------
----------------------------------------VFC--YNTQ-----------
------------------------------------------------------------
------------------------------------------------------------
------------------------------------------------------------
-----------------------------------
>env136189461 |gb |EBM48304.1 | hypothetical protein GOS_8402666 [marine metagenome]
------------------------------------------------------------
---------------MGIHVVLDDKLDRCSPLRLLSRME---------------IEHQSS
-------------------GLVRL--------------TFYLTYILLLTTGTITLIEA--
--LRTTSPAV-RHIMNLETCISVVAGYFYSQF-IDKIN--------------------KP
GVIDFKDINDTRYTDWFITTPLMLLVVLI-------------------------------
------SLSY-QNGKGSVHAKDYLLV------VVLNICMLLSG--YMGE--KG-------
IISKP-----------VG-------CLVGFLFFIVLFGF---I--YFQYVCGS-------
----SGLFNYV--FFGIYVVIWSLYGLVYL----LD---------------EEHKNMAYN
VLDVSAKCFVGLGLWAYFTKIMVL------------------------------------
-----------------------------------
>env141690939 |gb |ECS83083.1 | hypothetical protein GOS_3159722 [marine metagenome]
------------------------------------------------------------
------------------------------------------------------------
------------------------------------------------VATYFYSLF---
--LQELDQSE-KNNT------------------PVDWG----------------------
------KMATYRYIDWSITTPIMLLVLCL-------------------------------
--------YMANNINTTVKLTTYMSV------VILNYIMLAFG--YLGE-----------
AGTTTK---T------TG-------IVGGFAAFFMMYYI---I--YSKFMS---------
-PKYSFANSI---LYWFYAIVWSLYGLVYFMDNGYK-------------------IPVTN
VLDLISKCFVGLGLWAYYTKILAV------------------------------------
-----------------------------------
>env136605736 |gb |EBP24036.1 | hypothetical protein GOS_7943168 [marine metagenome]
------------------------------------------------------------
------------------------------------------------------------
------------------------------------------------------------
------------HVLNLETCISIIAGYFYSLF-LSQID----------------QYQAEG
KKVDWVQLTQTRYADWSITTPIMLLVLCA-------------------------------
------VLGK-NIGKSVKLMTILPII-------GLNYLMLLSG--YLGE--SG-------
VLSH-----I------VS-------LIPGFGAFFGMFYL---I--YVNYVKPTF------
----SSANYN---LFYIYLGIWSLYGVVFM----FN---------------EEYKNIFTN
ILDAIAKSGIGLGLWAYYTKIITL------------------------------------
-----------------------------------
>env141320319 |gb |ECR02582.1 | hypothetical protein GOS_3336518 [marine metagenome]
------------------------------------------------------------
-MFFLTIYYNSMSSYIDREIVKPNTPVAQTVPMAPTPPPTEPTASLGKKTEQDKAEQIVE
-------------------PVQYY-----------VKYTFMITYILLLTTATVTFIEA--
--IATTNDTA-RHVLNLETCISIIAGYFYSLF-LSQID----------------QYQAEG
KKVDWAQLTQTRYVDWSITTPIMLLVLCA-------------------------------
---------------------------------------VLGK--NIGK--SV-------
----------------------------------KLMXX---------------------
------------------------------------------------------------
------------------------------------------------------------
-----------------------------------
>env139447334 |gb |ECF16267.1 | hypothetical protein GOS_3825684 [marine metagenome]
------------------------------------------------------------
-----------------------------IGKVKSKKMK---------------QEQLIL
-------------------KTARV--------------SLGIQVLAGAVGLYGISIP---
--LSPEKIIL-REILILETIVQFIELVYYVWL-VSKFS---SIQ----------------
----Y-DVTSTRYFDWVLSTPIMLITTAVFMLYRN----------------------TPK
DDGEPPLRLF-NVLRENGETL-GKII-------GANALMLLFG--YLGE--KQ-------
KVS--R---L------QG-------FLFGTLFFLMTFGF---L--YSEFVGS--------
-----DIVNR-G-LFWFMLVVWGLYGVAYC----LD---YKT---------K---NVGYN
FLDILSKNFYGFFLVYILLGDTSPIPPSST------------------------------
-----------------------------------
>env136604100 |gb |EBP22974.1 | hypothetical protein GOS_7944987 [marine metagenome]
------------------------------------------------------------
----------------------------------------------------MDSIVLVK
-------------------LTTYI--------------SILIQFISGIYAYIGIGYK---
--LPAEHTIL-VEALKIELFVQVVEILFYIGL-VLRFN----------------------
----IQNMATVRYYDWFITTPTMLFTTIL-----------------------VYSYIIND
GNKNKEILTIRNFIKKHINT--LLLI------ILSNFMMLVFG--YLGE--IG-------
-MIPIE----------IA-------TVFGFIFLMITIQL---I--YKEFAIYL-------
----KDNFK----LFIIFVSVWSLYGIVYL----FP---------------TIYKNITYN
FLDIVAKNFFGLFLYYKIKQVAKEKMISY-------------------------------
-----------------------------------
>env136867157 |gb |EBQ93703.1 | hypothetical protein GOS_7675262 [marine metagenome]
------------------------------------------------------------
---------------------------------------------------------MVY
-------------------YILCM--------------DLYSSLLTGLIQVSSLFWN---
--IDPRHKVL-KEVLTLETIVQGIELLFYVVV-AFVSV---KVA----------------
------SLASLRYYDWVLTTPMMLLATIIFMVWSN----------------------NEK
TKEETKITFM-DTIKKYKKEI-TSIL-------VLNLMMLGFG--YLGE--TA-------
QMP--N---L------LA-------VVLGFIPFGMMFGK---M--YTDFVEH--------
-----NSSKETKQLYWFMISVWGLYGVAAL----MN---PIL---------K---NVMYN
GLDIVAKNF---------------------------------------------------
-----------------------------------
>env136666168_2  |gb |EBP60671.1 | hypothetical protein GOS_7884225 [marine metagenome]
------------------------------------------------------------
-------------------------------------------------------MNFVY
-------------------FSGIL--------------SLVIQVITAIIDIYAIKLP---
--IPTNFHLI-NELVILELIVQIIEASFYVWM-VTRFN---IIK----------------
------NITPFRYYDWAITTPTMLVTLMFYLMFLR-----------------------DR
EQGVVSKPFF-TEFKTHW-RV-ILKV------SILDWLMLLCG--YLGE--KH-------
VFS--F---L------ST-------TLIGFIPFFLMFYL---I--YKNFASQ--------
-----TKTGQ-T-IFWYFTAVWAIYGVAAV----LP---YRI---------K---NTIYN
ILDLFAKNFFGVFLAYVLYKAHQNV-----------------------------------
-----------------------------------
>env143426922_2  |gb |EDE89359.1 | hypothetical protein GOS_1051700 [marine metagenome]
------------------------------------------------------------
------------------------------------------------------------
---------------------------------------LNLGVALFDFKAFS-------
--FSDESKIL-VKLLWLAIFVQIIEGIFYVWL-ANSFD----------------------
---FVKNITVYRYYDWFITTPTMLFILIVYLSYLN--DKENKKDDDGKRINDLLLNKDDE
LDEKKVQTNLLLFLKDNRVL--ISII------VILNALMLFFG--FSGE--MG-------
---------WISNTTAVG---------LGFIPFIAYFYI---I--YEYYAKH--------
----TQTGIL---LFWIFTAIWALYGFSAL-------------------ASYIPKNISYN
ILDLVSKNFMEIYLSVVLLMVLRV------------------------------------
-----------------------------------
>env143632348 |gb |EDF96503.1 | hypothetical protein GOS_863691 [marine metagenome]
------------------------------------------------------------
------------------------------MYYNMGLEY---------------LKSLLK
-------------------ITVYI--------------SLLIQGLTGIFNIGILGFTSYY
TSVSPDVNLL-VELVWLGLFVQFVEGIFYVWL-SKHLN---SLS----------------
------NITMYRYYDWLFSTPVMLVILIVYLLFLN-EKKEEKEKSEQITHTKNTPFKID-
---NNYKTVF-VHVNENK-KI-IGIV------LALNVLMLLFG--YLGE--IG-------
IFS--I---T------TS-------VLLGFIPFVIYFYL---I--YENYAKY--------
-----TTMGL-A-LFWFFSGIWSLYGLSAL----MP---YYM---------K---NIGYN
ILDVISKNFFELFLGIKLIFYYM-------------------------------------
-----------------------------------
>env136397672 |gb |EBN89778.1 | hypothetical protein GOS_8170013 [marine metagenome]
------------------------------------------------------------
------------------------------------------------MYIMENQKYILK
-------------------LTVYI--------------SLIIQALTGIFNVGILSLDTKE
SNFSNDVDIL-IQLIWLGLIVQVIEGTFYIWL-ARSIN----------------------
---TISNITAYRYYDWVFSTPTMLITFVVYLLYLK----------GKQDETNENKEEKEE
KEENKTKKDLWYYMKENKFM--LAII------LVLNTIMLMFG--YFGE--IG-------
LLSNTK---T------VL---------FGFIPFIAYFYL---I--YDNFAKHT-------
-----DIGKM---LFWLFSGLWSLYGVSALAPYYIK-------------------NISYN
ILDIFSKNFFEIFIGFKLLQVYNQ------------------------------------
-----------------------------------
>env141437690 |gb |ECR82485.1 | hypothetical protein GOS_3649563 [marine metagenome]
------------------------------------------------------------
-----------------------------------------------MYKLYNMKTDLLN
-------------------LTIKS--------------SLGVQIIATLIDIYALTFK---
--YIGDVKLI-KGLLILEVLVQFIEMSFYIWA-TTYYS----------------------
---SIENLTPNRYYDWIITTPSMLFIFIV-----------------YLEFVKNQNNIANM
DDENTTMEYMINAFNNNKNN--FLLI------MILNWIMLLFG--YMAE--IK-------
LIDKYT---A------VF---------SGFIPFLLYFGY---I--YEYYAKYT-------
-----DIGLI---LWSCFFIIWACYGISAL--------------------------FSYR
LKNICYX-----------------------------------------------------
-----------------------------------
>env139225658 |gb |ECE27470.1 | hypothetical protein GOS_3613703 [marine metagenome]
------------------------------------------------------------
------------------------------------------------------------
--------------------------------------VVDAYALTLKYTGDFLLI----
-----------KGLLAIELFVQVIEFIFYVWL-FSYFT----------------------
---DTSNITPKRYYDWVITTPSMLFILIIYLEYLR-----------------NDKTVPDF
DGEPTTFNYMLHAHEKHGYN--FIII------LVLNLLMLIFG--YLGE--IN-------
LIKNTT---A---------------VFYGFIPFILYFYF---I--YDKYAKYT-------
-----NNGKI---LFFIFSGIWGLYGLSALCPYLWK-------------------NIFYN
ILDIFSKNFFGIFLAYIAIKNHIKDE----------------------------------
-----------------------------------
>env136506649_4  |gb |EBO60750.1 | hypothetical protein GOS_8051840 [marine metagenome]
------------------------------------------------------------
------------------------------MYFTIIMNK---------------TN--FY
-------------------FTLGI--------------SIMVQLITGILEIISLFIK---
--VPAAFNII-RQLLFLEVFVQVIEGSFYAWL-LYNFN---VIT----------------
------NVTPKRYLDWVITTPTMLVTLIIYLIYLN-----------------NKDNVL--
---SDKLDFF-TLIYENF-NI-IFKV------LLLNWSMLLFG--YLGE--SN-------
LIP--T---L------LG-------VILGFIPFLIYYYI---I--FVNYVSF--------
-----ENSGW-K-LFFYFFFFWGLYGIVAM----LP---YYV---------K---NTFYN
ILDLFSKNFFGIFLTYIIITKSY-------------------------------------
-----------------------------------
>env139441433 |gb |ECF12182.1 | hypothetical protein GOS_3989544 [marine metagenome]
------------------------------------------------------------
-----------------------------------------------------IIMTLLH
-------------------SSLLF--------------SIVVQVITGVIELLALFVK---
--TAPGMALI-KQLLGLELAVQAVEGAFYAWL-YYNID----------------------
---RVKNITPNRYADWAITTPTMLVTLVAYIVYLN-------------------------
APSSDSLSLL-QILRENAAP--IAQI------LGLNWLMLLFG--YLGE-----------
---------------------------VGVMPLV--------------------------
------------------------TGVA--------------------------------
------------------------------------------------------------
-----------------------------------
>env136714359_2  |gb |EBP92123.1 | hypothetical protein GOS_7832453 [marine metagenome]
------------------------------------------------------------
-------------------------------MLYNIIIM---------------NVLTVR
-------------------NTVYF--------------SIVVQIISTVITWGGFFKS---
--LRESDKVL-KEILAIENIVQIIEFTFYFVIATYNTD----------------------
----VTKMASYRYIDWFITTPTMLFTTVVYMEYNR-------------------------
IKDKGESLNVKKFIQVNQKK--LYTL------FLNNFFMLLCG--ILVE-----------
REMLSM----------FW------GIPIGFFFFYQTFAT------IRKFTKNI-------
-----PTNDK---LYKFLVVVWGLYGFAAM----LP---------------HTNKNIAYN
LLDLVSKNFYGLYIYFLIKNSHFRFLQTLHSILKKIYLVFKV------------------
-----------------------------------
>env136587190 |gb |EBP12175.1 | hypothetical protein GOS_7963605 [marine metagenome]
------------------------------------------------------------
-----------------------------MYIFISILYI---------------NMDFIK
-------------------ITVYF--------------SLLVQIITGIFDYYVIQLN---
--IPSNLLII-QEILIMELIVQIVEGIFYVWL-ALNIT----------------------
---SVTNITPHRYYDWYLTTPTMLISLCI-------------------------------
---------------------------------------------YLVY-----------
LNNEER-------------------NIETTDSFF--------------------------
-------------------------------------------------------KIIYD
NLNVLLSILFLNFLMLTAGYLT--------------------------------------
-----------------------------------
>env143407566 |gb |EDE78973.1 | hypothetical protein GOS_1069616 [marine metagenome]
------------------------------------------------------------
--------------------------------------M---------------MEKWVN
-------------------ISGTI--------------SLIIQIIIFIASMYTIQLQ---
--LPPNHLIL-GKILMVENVVQLIEIVFYGWL-MFSVL---KPE----------------
----G-EITWVRYVDWVFTTPAMLFSLVCFMLYID-------------------------
-SDNKELTLA-NIWESKSQPL-IIIF-------VANFLMLLFG--FLAE--LK-------
IGN--Y---M------LN-------MILGFIAFFVSFWT---I--FTDFMGT--------
-----SLVNK-V-LFYSTFALWLLYGVAAL----MS---YHS---------K---NIFYN
ILDIFSKNIMALALVLYIHYILKTEPFCS-------------------------------
-----------------------------------
>env140339595 |gb |ECL09402.1 | hypothetical protein GOS_4739565 [marine metagenome]
------------------------------------------------------------
------------------------------------------------------------
------------------------------------------------------------
------------------------------------------------------------
--------IAYRYADWFLTTPTMLISLVFFLQWDA--------------------YSRNN
--KIDPMSVD-EFFSRKDTKIWLPIM------LVSNALMLILG--LAAE--KK-------
YLS--F---R------IS-------NIAGFVFLIVAFLS---A--YVGFVES--------
-----SAGIV---VWTVTAIVWSLYGIAAF----YD---EKI---------K---TISYN
CLDIVSKNFYGFFVSLYILYG---------------------------------------
-----------------------------------
>env138187480_2  |gb |EBY29053.1 | hypothetical protein GOS_6435736 [marine metagenome]
------------------------------------------------------------
--------------------------------IIMLLNY---------------MNNIIY
-------------------DTGYI--------------SLIIQLITGIIGAIGIFVP---
--LNKKDQIL-TDIIIMETSVQFIEFLFYIWL-VFSIY----------------------
--SRSVNVTVIRYFDWFITTPIMLITTLLYFAYNS--------------------NNDEF
KNKDNNITLESIFKKDYKL---ILKL------FIYNFFMLLFG--LLGE--LG-------
LLNRNI---A------LF---------FGSVFFLLSFRI---L--YKYYAD---------
------------------------------------------------------------
------------------------------------------------------------
-----------------------------------
>env134624004_2  |gb |EBC45382.1 | hypothetical protein GOS_67386 [marine metagenome]
------------------------------------------------------------
-----------------------------------------------------MIMGAVK
-------------------NSLVI--------------SLYAQIITTFVGLIAIFTK---
--LRDNDIIL-RDILTMETIVQIIEFIFYLWF-SYFYN----------------------
KNVDKTDITKYRYYDWILTTPLMLLSTII-------------------------------
------------------------------------------------------------
---------Y---------------FE-------YNYYE---------------------
-----KENRK---------------------------------------------LTLDK
FIQDKSREIIKIFAY---------------------------------------------
-----------------------------------
>env140399515 |gb |ECL51134.1 | hypothetical protein GOS_3114207 [marine metagenome]
------------------------------------------------------------
-----------------------------------MHMS---------------GKDLLL
-------------------LTVKI--------------SLVIQLLTGVVSSGGIFIK---
--LKDEDKVL-HDVLIIESIVQLVEGLFYIYI-AYAMK---DIK----------------
----EGDIASRRYFDWVITTPIMLLSTIMYMEYES------------------------S
KIVNEPITTS-KIIKDNKRDL-IKIG-------LYNLGMLFFG--YLGE--IN-------
MLP--K---E------IG-------VPIGFGFFGLSFYE---I--WDKFAYK--------
-----TDKTR-K-LYYFLISIWGLYGVAAI----MP---TIP---------K---NIMYN
SLDIVAKNFYGLFIFYEVIKLKK-------------------------------------
-----------------------------------
>q6_OrgLa322510906
------------------------------------------------------------
------------------------------------------------------MNDILF
--------------------SAYV--------------SLCIQFLTGIISIYGIFIP---
--LRFKDLIL-RDILILETIVQCIEFIFYIWL-VISLH----------------------
--KIKYDVTYVRYFDWFWTTPVMLLSTVY-------------------------------
------FFEYINKGATSIVEITIKDFSYLSWIVISNFFMLLFG--YLGE-----------
IKKMHK---Y------LS-------LVLGFIFFIITFYF---I--YDKYVSPQ-------
-------TLW---LFIAITFIWFLYGIAFI------------------------------
-LSYSKKIQCTIF-----------------------------------------------
-----------------------------------
>q6_OrgLa322511333
------------------------------------------------------------
------------------------------------------------------MDNII-
-------------------MTAYI--------------SIFVQIITAIISVYGLFIP---
--LNFKDIIL-REILILELIVQIIEFIFYIWL-IITLQ----------------------
--SINEDITYVRYFDWVLTTPVMLLTTVYFFEYMNS------------------------
------DDGIRKKEINDRDYVYLFYI------CLSNFFMLLIG--YLGE--TK-------
QINKML----------TL-------FG-GSFFLFLTFYL---L--YVKYTKEN-------
-----WMNYI---VFYFMFLVWFLYGFAFMFPFSIK-------------------NQMYN
ILDIVSKNIYSIFIFIVILNQSYKLL----------------------------------
-----------------------------------
>env143847758 |gb |EDH05990.1 | hypothetical protein GOS_673186 [marine metagenome]
------------------------------------------------------------
-----------------------MKKVKKSKTIYNIIIY---------------MKNYII
-------------------DTAYL--------------SLYVQLITGILGFIGIFIP---
--LKQDDKIL-KDVLILETIVQFIEFIFYIIL-IYYFS---SLK----------------
----E-NITHLRYYDWVITTPLMLISTAFYFMYNN-------------------------
KAKNERIQFI-ETLIKEKVTF-ISMI-------SFNTIMLLFG--YLGE--IK-------
KLN--K---Y------VS-------VILGSIFFFLSFNQ---L---QTFVGD--------
-----NQINQ-T-IYYIMFSLWALYGVASI----MP---YIL---------K---NTSYN
ILDLFSKNFYGLFLFGVIVYQSYM------------------------------------
-----------------------------------
>env136217742 |gb |EBM67242.1 | hypothetical protein GOS_8371952 [marine metagenome]
------------------------------------------------------------
---------------------------MINIFEINIIMV---------------GESFMR
-------------------LTFYI--------------SIIVQLITGIVTFGGIFYK---
--LPKQDRVL-KDILGLETIVQFVEGIFYIYI-ISSLR-YMRSN----------------
------VITKRRYLDWIITTPMMLLSTILYMEYEN------------------------N
KLANKILNTK-EFISDNRKNI-TNMF-------LFNILMLVSG--FLGE--TG-------
ILV--K---S------IS-------IPIGFIFLFLSFNI---M--YKNYVGK--------
-----ADINK-K-IFMLMIIIWSMYGFAAM----SS---TII---------K---NISYN
ILDIISKNFYGLYLFSKVRNIAK-------------------------------------
-----------------------------------
>env139804173 |gb |ECH57880.1 | hypothetical protein GOS_4686376 [marine metagenome]
------------------------------------------------------------
------------------------------------------------------------
-----------------------I--------------SLFFQLIIGLLCVYGLQIK---
--LNKEDYIL-HDILLLETVVQIIEFIFYLWL-IFNFN---KID----------------
----Y-DVTFTRYFDWVITTPTMLLSTVLFMIY------------------------IEN
K-DKEIIEFK-KTIKENKKPL-LIIF-------FSNLLMLLFG--FLGE--IK-------
KIN--S---N------VS-------FILGSIMFSICYYT---I--YKNFVGN--------
-----STFNI-Y-LFNITLVLWSLYGIAFL----LP---YVL---------K---NISYN
ILDIFSKNVNGLFIVGYILFLTSSHSSSFLRFFNL-------------------------
-----------------------------------
>env136765405 |gb |EBQ25820.1 | hypothetical protein GOS_7778245 [marine metagenome]
------------------------------------------------------------
--------------------------MNHFILFSIHLIYN--------------MNQNIY
-------------------TSAYY--------------SLLVQFIIAVFCLTGTFFK---
--LNNNDKIL-NEILVLETIVQFIEFFFYIWL-VFNFS----------------------
--NIKIDVSLIRYLDWFITTPTMLFSLIC------------------------FMVYYNK
KTQNISTTSLSMREIYNNNSSIINNI------LLLNAIMLLFG--LLGE-----------
LKTVSK---H------IG-------FFIGTICLSLSFYL---I--YSHFVNNQ-------
-----LLNQI---LFWFNFILWSIYGFAYL----------------MSFDNK---NITYN
ILDVFSKNINGLMILGYIIFIYFYK-----------------------------------
-----------------------------------
>env136424410 |gb |EBO07506.1 | hypothetical protein GOS_8141219 [marine metagenome]
------------------------------------------------------------
------------------------------MKKYYFYIL---------------MDISIY
-------------------KSALT--------------SLIIQLIIGLLSLYGLSIK---
--LNDDQIIL-NQILLLETIVQFIEFSFYIWL-VFNFS---KIKV---------------
------NVSLIRYLDWFITTPTMLFSIISFFIYQN-------------------------
--VKPESLSL-KNIFYDNINILTWIF-------GLNAFMLILG--FLGE--IK-------
LIKK-----Y------LA-------TILGFFGLIGAYYL---I--YTNFVGD--------
----NLMNNF---LFWFNFILWSLYGIAYM----FS--FKNK-------------NIFYN
IL----------------------------------------------------------
-----------------------------------
>env144147615_2  |gb |EDJ21067.1 | hypothetical protein GOS_1735900 [marine metagenome]
------------------------------------------------------------
---------------------------------------------------MENMAKVVK
-------------------NTLHF--------------SLIAQFIALLIGLYAYSLE---
--IPPNDFPL-KTILVMENIVQAIEFTFYVWFGIFAIQ----------------------
-TVMKSDIAKYRYYDWMFTTPIMLVNTLLYLKYVN----------------------YHE
NSRKGELTDSWNFIAPEWAN--ILQI------VIANGLMLIVG--YLQE--IG-------
KMS------L------LW------SSLIGFFSLYYTFWI---L--YTYVSTNA-------
-------TWW---LWLTIFSLWNLYGVAAL----FP---------------SVWKNAGYN
ILDIFSKNVYGVYISIVVIMLNRAMIKGINH-----------------------------
-----------------------------------
>env138731646 |gb |ECB62312.1 | hypothetical protein GOS_3655699 [marine metagenome]
------------------------------------------------------------
--------------------IIVYKKIIRIIIFIYYIMN---------------SKEILT
-------------------KSVYI--------------SLIIQIITGIVTFKGMFMN---
--VSDKDKVL-IDIITLENIVQIIEAIFYFYI-ASAIS----------------------
-NIDLNLVTPRRYFDWYITTPTMLISTILYMEYQN------------------------R
KEKNKKQIRITEFLIQNKSN--VMKI------VFYNFMMLTFG--YLGE--VN-------
YINKP-----------IS-------ILIGFVFFGLSFEN---I--YTNFVKD--------
------------------------------------------------------------
--NVSNKKLYL-------------------------------------------------
-----------------------------------
>env138327180 |gb |EBY99246.1 | hypothetical protein GOS_3637303 [marine metagenome]
------------------------------------------------------------
------------------------------------------------------------
------------------------------------------------------------
------------------------------------------------------------
-----------RYYDWVFTTPIMLLNTIVYFEYNS--------------ILDRENNSPGN
ASNNARLTMI-DFIKNNQKNI-ILIT-------VYNFLMLLVG--YLQE--IG-------
VIN--I---W------LS-------SVIGFYFLYLTFDI---I--YVHYASK--------
-----SKNNL-P-IFWTMAIIWSLYGVAAM----FE---SKY---------K---NFAYN
ILDIFSKNFYGLYITYLIYENRIQ------------------------------------
-----------------------------------
>env136208372 |gb |EBM60934.1 | hypothetical protein GOS_8382295 [marine metagenome]
------------------------------------------------------------
---------------------------------------------------MYMLNNIIK
-------------------NTLFL--------------SLYAQIFTLIIGLIAQLIN---
--IPSNLYML-KYALGLENFVQFIEMTFYIWF-AYFYK----------------------
KNINIIDIAKYRYYDWFITTPTMLLSTLI-----------------------------YF
EYNNNNINNIITLLSKNYKK--IIEI------FSYNFFMLIIG--YLQE--IN-------
IIKLLY---S---------------NIFGFLFFGLTFYK---L--YDYYAKYS-------
-----NKNYL---IFFIMLFIWGLYGIAANFNNKIK-------------------NSLYN
ILDIFSKNFYGLFLSYLIYNIKI-------------------------------------
-----------------------------------
>zn_Phagl357289866
------------------------------------------------------------
----------------------------------------------------MENSFIVK
-------------------NTMIF--------------SFLIQIITLIIGIFAQFIK---
--VPRHKYIL-KDALLLENIVQFIEAIFYLWF-IYFYK----------------------
ENVDKIDIAKYRYYDWFLTTPTMILSVII--------------------------YFHYN
NSSKKIYYNMITFFKQDFRK--ILEL------WFYNFNMLIIG--YLQE--IN-------
IISIL-----------LS-------TLIGFYFFGLLFYK---M--FKYYVVQN-------
-----KKNYL---LFFLMFFIWGLYGIAALFNYKFK-------------------NAFYN
ILDIFSKNFFGLFLAYLVFTG---------------------------------------
-----------------------------------
>env140727740 |gb |ECN10423.1 | hypothetical protein GOS_3760666 [marine metagenome]
------------------------------------------------------------
-------------------------------------------------------MDLFN
-------------------KTVYF--------------SLFAQIVIGIVTLRGLFIT---
--LPPQHAIL-TDALKLETVVQFIEAAFYFWM-ASGPN----------------------
---DIFTIASRRYIDWVITTPTMLISTII-------------------------------
------FMKYREFM-------------------------------YIQQ--LK-------
LQKQQN---L-----------------NKHIPLL--------QNQKGDFNQNH----QQP
PLTLDYFLQP---KQKKIIILICFYNLLMLLFGFLG---------------------EIN
IISKYVSIPVGFFFFYKVFDSLYYNT----------------------------------
-----------------------------------
>env141864826 |gb |ECT78869.1 | hypothetical protein GOS_4557724 [marine metagenome]
------------------------------------------------------------
------------------------------------------------------------
-----------------------------------------IQVITGVIQLYPLFKT---
--IPKEYDIL-KQTLGLETVVQFVEAAFYSWL-AYGIY---KMK----------------
------DVTANRYFDWMITTPLMLLSTSIYLQYLK-------------------------
--NKD-LKLT-EFLEDNKNTI-IKIF-------ISNWLMLLFG--YLGE--IK-------
YIS--Y---F------IS-------IPLGFLFFGYSFYK---I--YENWALG--------
-----TKEGE-N-LFYILFFIWSLYGVVSP----LS---TNL---------K---NLCYN
ILDIFSKNFYGLFLTYKIIKNI--------------------------------------
-----------------------------------
>env141441420 |gb |ECR85186.1 | hypothetical protein GOS_3549185 [marine metagenome]
------------------------------------------------------------
----------------------------------------------------MISASLVK
-------------------KSVLL--------------SLLVQITTGLVQLYGLFLN---
--LPEKHHIL-NSILATETIVQFVEAAFYTWL-AYGLY----------------------
---KMKDVTSTRYYDWVITTPMMLLATIV----------------------------YFK
YLESSEVFTFTEFIFENMYN--IGLI------FAYNWLMLLCG--FLGE--TK-------
KINMN-----------LG-------IFVGFIFFGLLFKN---I--YENYTTTE-------
-----GAMH----LYTFLIIVWSLYGVAAMMSTNLK-------------------NLMYN
ILDIISKNFYGLFIFYKVLQVAN-------------------------------------
-----------------------------------
>env140824412 |gb |ECN76813.1 | hypothetical protein GOS_4604137 [marine metagenome]
------------------------------------------------------------
-----------------------------MCTIVIMKLF---------------KKENIK
-------------------NTIYF--------------SFLVQVITSFIASNGLLVD---
--LSERDEIL-KDILKMELIVQFVESSFYIWV-ILALK----------------------
---DYKILTQRRYIDWVITTPTMLISTVLFMKYIE-----------------------NK
EKDKEILTFKQTLIQEKDN---LIKI------VIYNFLMLIFG--FLGE-----------
------------------------------------------------------------
----SGRLNK--------------------------------------------------
------------------------------------------------------------
-----------------------------------
>env140400247 |gb |ECL51653.1 | hypothetical protein GOS_3092476 [marine metagenome]
------------------------------------------------------------
------------------------------------------------------------
------------------------------------------------------------
-----------------------IEFLFYIFL-IYRLK---------------------I
SDLNNDNITSTRYFDWFITTPTMLVSTILYLKYQE----------------------NKE
NNKNKNLNFI-QILKDEKSH--IIQI------LISNWLMLLFG--YLGE--IG-------
ILDKN-----------IS-------IGIGFIFFANTFNI---L--YCNYAAKS-------
-----KSGLK---IYYFMFIVWSLYGVVAG----------------LDFRKK---NISYN
VLDVVSKNFYGLFLYFLIKSKSKSKSNLNQNQNQNLNQNLNQNLNQNLNQNQNLNQNLNQ
NQNLNQNKI--------------------------
>env143632167_2  |gb |EDF96410.1 | hypothetical protein GOS_863862 [marine metagenome]
------------------------------------------------------------
-----------------------------MIYIILCDII---------------YMNLVN
-------------------TTLII--------------SLFVQIVVFIVSIDGLQFK---
--LDKKHLVL-KEVFILETIVQVVEAVMYVWL-IFAVK----------------------
---KFDTMVQRRYIDWMITTPIMLINTIV-------------------------FMEYVN
SLNNNKIVTFTDFVKNNQTT--IAII------VICNALMLLFG--YLGE-----------
TKTIDK---Y------LS-------ICIGFVWFFVVFYT---I--YDKYVRDR-------
--SMDSLTIY---LFLFLFIVWGLYGVAAMFKPKLK-------------------NICYN
FLDIISKNFYGLYIYYKMIEVKE-------------------------------------
-----------------------------------
>env138458904 |gb |EBZ81716.1 | hypothetical protein GOS_3836379 [marine metagenome]
------------------------------------------------------------
------------------------------------------------------MKNIVN
-------------------ITIWI--------------SLIIQLITTIIPLDAFKLK---
--LKESDEIL-KDILVVETVVQIVEFSFYVGI-LFLLS----------------------
---NLEKYTATRYFDWFITTPIMLFSTIVFMKYAE----------------------LKE
NKQEKPFTLS-EFIKDNKKN--IIKL------FVYNALMLFFG--FLGE--ID-------
-ILPLH----------IS-------TALGFVFFYLAFKL---I--YDEYAIKS-------
-------------------------------------------------------KSGKN
V-----------------------------------------------------------
-----------------------------------
>env138754216 |gb |ECB75875.1 | hypothetical protein GOS_3114230 [marine metagenome]
------------------------------------------------------------
------------------------------------------------------------
------------------------------------------------------------
---------------------------------MFALS----------------------
---DMNKMTPRRYIDWTITTPIMLLSTII-----------------------YFKYSEYK
EKGQSKPFTLNDFYDENKDN--IHKI------VVYNALMLLCG--YLGE--TG-------
IINKQ-----------LS-------IPMGFFFFYLSFNL---I--YHEYAIYS-------
-----EIGKT---LFNILLFLWALYGIAAM----------------LPIKEK---NLCYN
VLDIFAKNFYGLYIYYRIRELQLK------------------------------------
-----------------------------------
>env134376745 |gb |EBA99599.1 | hypothetical protein GOS_306362 [marine metagenome]
------------------------------------------------------------
------------------------------------------------------------
------------------------------------------------------------
------------------------SGVHDFNL----------------------------
-------MTQRRYFDWMITTPVMLFSTIL-------------------------FFEYSK
KKEQNNLEGFTSNQFYTENSENVQKL------IIYNGLMLLFG--YLGE--TG-------
MIDKR-----------IS-------IPIGFIFFFASFEL---I--YKEYAVYS-------
-----QLGTQ---LFKVLFTIWFLYGVAAMFPPKLK-------------------NISYN
LLDIVSKNFYGLYIYYKIRELQ--------------------------------------
-----------------------------------
>env138806003_9  |gb |ECB94208.1 | hypothetical protein GOS_5873865 [marine metagenome]
------------------------------------------------------------
--------------------------------------------------MKILYDNPIK
-------------------ITIYF--------------SLFVQIITTLISYDGLYYQ---
--LNDRDKIL-QDILSLEVVVQIIEASFYIWV-MFALS----------------------
---NLESMTPRRYIDWVITTPTMLLSTIIFMKYQE--------------------YKETN
--KNVNIKFF-DFLRDNQSNI-TKIF-------IYNALMLLFG--FLGE--TN-------
MID--K---K------IS-------ISIGFVFFYLSFNT---I--YNEYAKK--------
----SIEGTQ---LFKFLITVWGLYGIAAM----LD--VKTK-------------NISYN
LLDIISKNFYGLFIYYKVIKQSKYYKKGKN------------------------------
-----------------------------------
>env136818837 |gb |EBQ61393.1 | hypothetical protein GOS_7724545 [marine metagenome]
------------------------------------------------------------
------------------------------------------------------------
----------------------YL--------------SLFIQIITTFYSFKSLKYE---
--VSEENKIL-KDILKLELAVQLIEATFYIWV-VYILK----------------------
---NIKNITKNRYKDWLITTPTMLISTIIFLKYQE----------------------YKE
KNEDKNIVFL-DFLKENSNI--IIKI------IIFNGLMLLFG--YLGE--TN-------
KLNKE-----------LS-------IGIGFIFFFLSFKT---I--YDEYAQKS-------
-----ILGKK---LFTLLSIIWGLYGVAAL-------------------YDRNTKNIMYN
SLDVVAKNFFGLYISYKIKNLTPQTL----------------------------------
-----------------------------------
>env135931882 |gb |EBK79326.1 | hypothetical protein GOS_8674041 [marine metagenome]
------------------------------------------------------------
-------------------------------------------------------MITVK
-------------------NSMLF--------------SLIVQIVTGLVSLHGVFIN---
--LDFNDKIL-SDILLLETIVQIIEFLFYVWI-TYSVL----------------------
---NIKNLAATRYMDWVITTPTMLLSTIM-------------------------FMKYKE
FKEKGKIIQTLEFLQNHKQD--IIKI------FIFNFGMLVCG--FVGE-----------
IKPYLK---Y------IS-------TIVGFGFFWKTFEI---I--YKNYAVKT-------
-----TSGLN---LFYFMFFIWGLYGVAAL----LG---------------DKLKNISYN
ILDIFSKNFYGLFLYYTILKTVGYF-----------------------------------
-----------------------------------
>env143011714_3  |gb |EDC16932.1 | hypothetical protein GOS_1523897 [marine metagenome]
------------------------------------------------------------
---------MKVILEANQPNKDFCIYIYKYFILIYFIYI---------------MKLTVK
-------------------NTVKF--------------SLIVQLITGIITLYGLFIT---
--LDEKHNIL-RGILGLETLVQFVELSFYLWI-AYASV---KLP----------------
------MMTPRRYIDWMITTPVMLLTTIMFMKYEE--------------------KRVED
KLEEEPVKFW-DFIKNYKTEI-LVIS-------FYNFMMLLSG--YIGE--KN-------
IIS--K---Y------IT-------TPVGFFFFYKSFNL---I--YTDFAQK--------
-----SKLGK-Q-IFKFLLSIWGLYGVAAL----LP---IKE---------K---NISYN
LLDLVSKNFYGLFIFYKILKLSN-------------------------------------
-----------------------------------
>env134642457 |gb |EBC56333.1 | hypothetical protein GOS_49764 [marine metagenome]
------------------------------------------------------------
------------------------------------------------------------
---------------------------------------------MLLSTIIFMKYQE--
--EKEKKGDK-----------------------VDFWG----------------------
------------------------------------------------------------
------FMEE-NKKE-------ILLM------FAYNFGMLAFG--FLGE--VN-------
IISK-----Y------IS-------TPIGFYFFYKTFDL---I--YYKFADA--------
----TQLGKN---LFTFMVSVWSLYGVAAL----MP--ADIK-------------NISYN
LLDIIAKNFYGLYLYYKILQVSRGF-----------------------------------
-----------------------------------
>Ae_Halla222478524
------------------------------------------------------------
------------------------------------------------------------
-------------------MLVDT------------SVWAWLGVLAMGAGTILPLWAWFS
--RSSETGESHAVYYLTLAGVTGVAALAYFAM-ALDVG---------------------T
VSVSAGDLEVVRYVDWLVTTPLLILYLGL-------------------------------
------LARPSRRV--------LVGL------IGVDVVIIAGG--IVAA--AT-------
-TGTVS---W------VA-------FGVAGVAYLGLVYG---L--LVSLPRSA----SAE
GDRIRAVFGT---LRNITVVLWTLYPVVWL----LA---PTG-FGLLTPTTE---MLVFV
YLDIVSKVGFVVVAVMGADALNRLDDDREFVATDPAVAPDAEEHTTVLGDD---------
-----------------------------------
>Ae_Halmu257388720
------------------------------------------------------------
------------------------------------------------------------
--------------------MIEL--------------WFTLGTIGMLAGTAILAYG---
--FRLVPAER-RTRYAVLVSIPGIAIFAYAIM-ALGIG---------------------G
FDTGTHTVWIPRYVDWLLTTPLNVLFLGL-------------------------------
------FAGA-DRET-------IGKL------VGLQVLTIVFG--FAGA--VI-------
-GGLLS---W------GL-------FALGGLAFVGVGYL---L--YGAITDAAV---DTL
SEVGFGVYET---LRNFVVVLWGIYPIIWI----LG---QSG-LGLMDLETT---ALVVA
YLDVVTKVGFGLLALSGEAIVEELGTQVFEDEDAVMAPDHDAQPSD--------------
-----------------------------------
>sens_II_Haloarcula_marismortui__55376955 |ref|YP_134805.1| sensory rhodopsin 1 [Haloarcula marismortui ATCC 43049]
------------------------------------------------------------
------------------------------------------------------MATITT
--------------------------------------WFTLGLLGELLGTAVLAYG---
--YTLVPEET-RKRYLLLIAIPGIAIVAYALM-ALGFG---------------------S
IQSEGHAVYVVRYVDWLLTTPLNVWFLAL-------------------------------
------LAGA-SRED-------TVKL------VVLQALTIVFG--FAGA--VT-------
-PSPVS---Y------AL-------FAVGGALFGGVIYL---L--YRNIAVAAK---STL
SDIEVSLYRT---LRNFVVVLWLVYPVVWL----LG---AAG-VGLMDVETA---TLVVV
YLDVVTKVGFGVIALLAMIDLGSAGETAEEPTAVAGD-----------------------
-----------------------------------
>Ae_Halhi344211067
------------------------------------------------------------
------------------------------------------------------MATITT
--------------------------------------WFTLGLLGELLGTAVLAYG---
--YTLVPEET-RKRYLLLIAIPGIAIVAYALM-ALGFG---------------------A
MQSQGHTVYVIRYVDWLLTTPLNVWFLAL-------------------------------
------LAGA-SRED-------TVKL------VVLQALTIVFG--FAGA--VT-------
-PSPVS---Y------VL-------FAVGAALFGGVIYL---L--YGNIAAAAK---STL
SDIEISLYRT---LRNFVVVLWMVYPVVWL----LG---AAG-VGLMDVETA---TLVIV
YLDVVTKVGFGVIALLAMMDLGSVGESAEEPTAVAGD-----------------------
-----------------------------------
>Ae_Natgr352126059
------------------------------------------------------------
------------------------------------------------------MIGVTT
--------------------------------------WFALGTLGMLAGTIAFVWR---
--GLSADSDY-LQYYAILAAISLIATIAYAVM-AMGEG---------------------W
LEVDDRVVFIPRYVDWILTTPLLLAFLGM-------------------------------
------LADV-DRDF-------LYKV------VAVNTVVMVSG--FVAA----------A
ISPSWR----------FG------LFGLGGIAYVVLVYM---V--LGTMTERA----RER
DSGTQSLFTS---LRNLTLVLWTIYPVVWL----LG---PAG-YALLTPTVD---IMLIA
YLDLLTKVGFGLIAINASAVIETEYETTRLEGGTEQPS----------------------
-----------------------------------
>Ae_Natph93279472
------------------------------------------------------------
------------------------------------------------------------
-------------------VGLTT--------------LFWLGAIGMLVGTLAFAWA---
--GRDAGSGE-RRYYVTLVGISGIAAVAYVVM-ALGVG---WVP----------------
--VAERTVFAPRYIDWILTTPLIVYFLGL-------------------------------
------LAGL-DSRE-------FGIV------ITLNTVVMLAG--FAGA--MV-------
-PGIER---Y------AL-------FGMGAVAFLGLVYY---L--VGPMTESA----SQR
SSGIKSLYVR---LRNLTVILWAIYPFIWL----LG---PPG-VALLTPTVD---VALIV
YLDLVTKVGFGFIALDAAATLRAEHGESLAGVDTDAPAVADENSHHHHHHH---------
-----------------------------------
>Bp_Metsp170738878
------------------------------------------------------------
------------------------------------------------------------
-------------------MTVQT--------------WLWLTLFAMSLGAAAILFT---
--AKRRTPEE-ETDGILHGIVPLIAAASYLAM-ACGQG--------------AIRLPLGA
DPAAQWDFYFARYIDWTFTTPILLYALAT-------------------------------
------DAMH-SGMRRHGA---VFGM------LAADVLMIATA--LFFG--AS-------
ATAWIK---W------TW-------YAVSCGAFLGVYYV---I--WVPLLEES----RRE
REDVRAAFRR---NAAFLSVVWLIYPLVLI----VG---TDG-LKLVSPVLT---TALIA
VLDVVAKVVFGLMAVGERARIVDRDLHETRPVRRSAPSLAPAE-----------------
-----------------------------------
>Bp_Metsp393766512
------------------------------------------------------------
------------------------------------------------------------
-------------------MTPQF--------------WLWLGFVGMAAGAAVILFL---
--AKRRTPAE-EADGIIHGIVPIIAACSYFAM-ATGQG-------------SIVLPAGPD
AAEAARQFYFARYIDWTFTTPLLLVGLAR-------------------------------
------TAMH-SGMRRPAV---VWGL------IGSDLIMIVTA--LAFG--LS-------
DVAAVK---W------TW-------FAISCGAFGAVFYG---I--FVQLREEN----AGE
RADVRTAFRR---NAVFLTAVWCAYPVVLL----VG---QDG-LGFLSPTLA---LAVIA
ILDLTAKVVYGILATMETTRAVDRDLAEGRPAAPLRRAA---------------------
-----------------------------------
>Bp_Sphsp395494367
------------------------------------------------------------
------------------------------------------------------MVRVII
-------------------ITFAT-------GDQMDPTVFLVGFAIMSVSSLALYA----
--KGSKQPEI-RHHTYFHAVVPFIAATAYLAM-WFGVG--------------------DI
TTPDGVTTLSARYVDWTITTPILLTGLVT-------------------------------
------LGLH-ERDRSAGF---IVST------IMLDGLMIVTG--LISA--LS-------
TTSGAK---L------AW-------FLWSCAAFAGVLYN---L--WVPIRSIN----TAE
SGPMASAYTK---NLTFLSVIWFLYPIVFA----IG---PEGLKSITALAS----AWAIL
VLDVVAKVIYAFSSASNIEKAEQEKAGTVRSAR---------------------------
-----------------------------------
>Bp_Pansp381406306
------------------------------------------------------------
------------------------MSRLLKSPYTECIFFSEYKRIQFMATQQAAFPRHCS
-------------------GEINM-----------DQTAFLIGFSVMAIASLVIYAT---
--GSKTFPS--RHHTLMHASVPFIAATAYLAM-AFGFG--------------------NL
TLDSGSTVYLARYADWSITTPILLAGLVM-------------------------------
------LAFH-EHGKPGEMGGFLTAI------IVLDVMMIITG--LVSS--LA-------
ETAAAK---W------VW-------YLWSCAAFLGVVYL---L--WGPLRTMA----ANR
GSALAGAYNK---NVALLTVVWFIYPIVFL----VG---PEGLKIITDPSS----VWAFL
VLDIIAKVFYAFYAAANLEKALDHTRRTGTVK----------------------------
-----------------------------------
>Bp_Pseps359782062
------------------------------------------------------------
------------------------------------------------------------
-------------------MSPTL---------------LLIGFVIMSLASLAIYAK---
--GAHRGPL--RGHTLVHAAVPFIAATAYLAM-YLGVG--------------------NL
IKPDGSITYVARYLDWTFTTPLLLAGVVS-------------------------------
------SAYLGAREQEGQAGF-VASI------VTLDVVMIVTG--LVAS--LA-------
PYGTIK---W------VF-------FAWSCAAFVGVLYL---L--WKPLATLA-----GQ
HAAIGAAYRK---NVGFLSVLWLIYPVVFA----VG---PEGVWAVSDAAT----VWVFL
ILDVLAKVVYAFTSERNLKAALARSGV---------------------------------
-----------------------------------
>Bc_Cyasp220908815
------------------------------------------------------------
------------------------------------------------------------
--------------------MIVF--------------WLWLGFVGMTSGAVLFGRAA--
--YKAKTEQW-QILLTLNFFICLIATTLYLAM-ILGQG---------------------F
INAYDRPIYWVRYLTWGLSTPLILLVITR-------------------------------
------LGGS-SLLL-------TASL------IGADLFMIATG--YVAA--VS-------
PVPINF----------IW-------YLVSCGAFVALFYL---L--LRPYRVQA----IQQ
HPRAKKAIDQ---LLSVQLALWTLYPIVWI--------LSKTGFNLLNPTLE---TISYT
LLDLAAKVGFGFFALATLRKQERLQEMPQRLEQVLR------------------------
-----------------------------------
>El_Gibze46114444
MRVVILNQMVDQLCDSRLEDLAERPMLLDCCPLQIDATVTGNLLAGLDRLGTTRVMKTRG
CGPAFGSSLPFMLGWFGMKSSEPSNTAQQLKYSLIRREPTVTMAEHLHARNDALKTNVSK
-------------------GFTFNGISTQINITPRGSDWYFTVCAVMTVSSIVFVG----
--MGLRKPRTHRVFHYITASITMVAAIAYFTM-GANLG--------WAPTEVEFHRRDHE
VAGNYREIFYVRYIDWFITTPLLLMDLLL-------------------------------
------TAGM-PWPT-------VLYV------ILVDEIMIVTG--LVGA--LV-------
-TTSYK---W------GY-------FTIGCVALVYIVYQ---L--AWEARIHA----NHV
GPDVGRVFLW---CGSLTAVVWILYPIAWG---------VCEGGNLISPDSE---AVFYG
ILDIIAKPVFGAILLFGHRNIDPARLGLRIRDVNERIVPEGPNVKPGQQRNAGNVNAPEG
STSA-------------------------------
>El_Verda346977957
------------------------------------------------------------
-----------------------MGGNQALSDNSGVGPQ---------------ADLAIS
-------------------VRASD--------------WYYTVCAIMGASTIAFLAI---
--SSRKRQTH-RLFHYITASITLVACIAYFSM-GSNLG-------QTPIQVEFERSDHSV
SAAGTREIFYVRYIDWFITTPLLLLDLCL-------------------------------
------TAGL-PWPT-------ILVV------ILADWIMIVCG--LVGS--LV-------
-SSSYK---W------GY-------WVFGMFAFFYVVYA---L--VFDGRHHA----NAL
GGSISTTYTR---CGVLTIFLWFLYPIAWG---------LSEGGNVIHPDSE---AIFYG
ILDVIAKPVFGFLLLLGHRNIDPAALGLHIREPGMAKRSDDRVHHEGHHGNLAPTNGTSG
NEPHV------------------------------
>El_Spore343429430
------------------------------------------------------------
-----------------MNAASQLIKRAGNEALRVNPTV---------------ADIDIT
-------------------THDSD--------------WLWAVFSVMALTGLVTMF----
--WSMKVSRGERAFHYLSAAILATASVAYFSM-ASDLG-----ATPIRVEYTYYGPAEIN
GARPTRSIWYARYIDWTITTPLLLLEILL-------------------------------
------VSGL-PLST-------VFIT------IFFDLVMIITG--LIGA--LV-------
-ESTYK---W------GY-------FTMGSVAMFYVFWV---I--YGPGLKSA----SHL
GADFKKSYLH---SSLVLTVLWTLYPIAWS---------ICDGANIASPDGE---MVFYG
VLDLLAKPVFALFHLWSLRRCNYSSLHLKSGKFSDYEDIAANHFRTMENGKAAEAGVGAT
GATTTTGATTGANTTGANVLHPAPATAMQQQQYTQ
>El_Treme392579371
------------------------------------------------------------
---------------------------MANHALTSNPPN---------------ALIHIT
-------------------THGSD--------------WLWAVFALMLLADLIVFFH---
--HLTIPRGQ-RVFHHLSMFILTTAAIAYFAM-ASDLG--------ATPVGTEFSHYSNY
PQGVSRQVWYARYIDWVITTPCLLLTLVL-------------------------------
------ASGL-PLSD-------IFAL------VFFDLVMIVTG--LIGS--LT-------
-ASSYK---W------GF-------FLFGMVALVYIWYV---L--VGPARVSA----RLL
GPAYGRTFTT---SAILLSFLWLLYPIAWG---------LADGGNVISPNGE---MVFYG
ILDLLAKPVFIFLHLGMLSKLDLSLLQLQSGKWSSGATF---------------------
-----------------------------------
>El_Fusox342878166
------------------------------------------------------------
--------YTHTIGTMQNVIETYKTLGNGPIPNVVLEPT---------------HYQIIG
-------------------HNGVR--------------ALWVLFIAMTIVTAIFAIL---
--SWNVAVQR-RIFYFLTTVTTIISALAYFAM-ASGQA----STYNCVSIRDHHKHVPDT
HHDVCRQVFWARYVDWAITTPILVLELGL-------------------------------
------LAGI-DGAHT------IFGI-------VANVIFVLAG--LFSA--IG------H
ANTAQK---W------GW-------YAISIIAYIFTIWH---V--AVPGSRTS----RAR
GTKVARLFGS---LSVAALILWTVYIVVWG---------AAGGAWKVKVGTE---VVIYA
VLDVLTKAVLGFWLVTATRKNRETTPEVGGYWANGAGAEGTIRVDDDDEGA---------
-----------------------------------
>El_Podan171678665
------------------------------------------------------------
MIHHDQVAEMLYGYAGAAAAKPTHTDSPGPIPTVIPTPP---------------QFQEIG
-------------------ETGHR--------------TLWVVFALMVLSSGFFAFM---
--SWNVPISK-RLYHVITTLITITASLSYFAM-ASGHV----TSFSCTPAKDHHKHVPDV
GYTECRQVFWGRYVDWAITTPLLLLDLSL-------------------------------
------LAGI-DGAH-------TLMA------VIADVIMVLSG--LFAS--QG-------
ETATQR---W------GW-------YAIGCVSYLFVIWH---V--ALHGARTV----TAK
GRGVTRLFSS---LALFTFVLWTAYPIVWG---------IADGAHRTTVDTE---ILIYA
VLDILAKPVFGLWLLFSHRSLAETNVDVGGWWSHGLGAEGRIRIGDEE------------
-----------------------------------
>E9_Orysa34559256
------------------------------------------------------------
---MMIEAVDAMKTNSVLPIPLPTSLVSSLTATISATATASVTPLPTVIPGPEIDQQLVG
-------------------DDGKK--------------TLWVIFVAMVIASAGFAAL---
--SWRVPIQR-RLYHVITTLILIFASISYFAM-ATGHG-----VSVHKTVIRHQKTTFPT
LHHGRTPVFWARYVDRALTTLILLHDLSL-------------------------------
------LAGL-NGAH-------IIMA------VVADVIMILTG--LFAA--FG-------
SEGTPQ--KW------GW-------YAISCISFLVVIWH---L--AVNGRAQA----NAR
SQKVGSFFLA---IAGYTLVLWTAYPIVWG---------IADGSRKLSVDAE---IIAYA
VPDVLAKPIFGLWLLITHANIPETNIDLGGFWSYGFGGEGAVRLEDDGA-----------
-----------------------------------
>El_Lepma9858875
------------------------------------------------------------
------------MIVDQFEEVLMKTSQLFPLPTATQSAQPTHVAPVPTVLPDTPIYETVG
-------------------DSGSK--------------TLWVVFVLMLIASAAFTAL---
--SWKIPVNR-RLYHVITTIITLTAALSYFAM-ATGHG----VALNKIVIRTQHDHVPDT
YETVYRQVYYARYIDWAITTPLLLLDLGL-------------------------------
------LAGM-SGAH-------IFMA------IVADLIMVLTG--LFAA--FG-------
SEGTPQ--KW------GW-------YTIACIAYIFVVWH---L--VLNGGANA----RVK
GEKLRSFFVA---IGAYTLILWTAYPIVWG---------LADGARKIGVDGE---IIAYA
VLDVLAKGVFGAWLLVTHANLRESDVELNGFWANGLNREGAIRIGEDDGA----------
-----------------------------------
>Bh_Ktera298250763
------------------------------------------------------------
-----------------------------------------------------MNSATVT
--------------------------------------VLWVTSLLMILCTLVFTYR---
--SFRARTEI-KHFYYLTALITLIAATLYMTM-ASGYG---------------------G
IGQNGRVILFGRYIDWVITTPLLLMNLAL-------------------------------
------IALPRNFPSRFAV---IGTM------IAADVYMIVSG---LGA--SL-------
IRSNFR---W------AF-------FAVSCAGFLAVLYF---I--VVKLTPEA----NVR
SEPVQRHYST---LSIMLIALWVCYPIVWI----LG----TEGFGVISLLPE---VVLYA
VLDILAKGAFGFVLLSKPSVLLEADQETAPINSVAAQW----------------------
-----------------------------------
>Ba_Rubxy108804857
------------------------------------------------------------
------------------------------------------------------------
--------------------MEAL--------------WLWIGFVGMLLGTLYFAFL---
--LTNAPEGT-RYFFVITATITGIAAIAYLVM-ATGSG--------------------ST
VLPDGREFYWARYIDWVITTPLLLLDLCL-------------------------------
------LALADPRRNVTF----IASL------IALDVVMILTG-LWAGA--TV-------
NVAGRA----------IL-------FIISTAAFIGVLYL---L--VSRLFAEA----SRR
TPAVAQIFRT---LAVLTIVLWICYPIVWL----IG----TEGFGAVSLSVE---VFLFM
VLDLLAKVGFGLLLLSSRQALSDIGSGAVAGTARRVA-----------------------
-----------------------------------
>Ae_Halwa110666993
------------------------------------------------------------
------------------------------------------------------MATP--
-------------------GSEAT--------------WLWIGTIGMVLGTVYFAVRG--
--RGSTDPEQ-QTYYIITTLIPAIAAAAYLAM-ATGLG----------------VISMPI
RGTEVIDIYWARYADWLLTTPLLIIDLAL-------------------------------
------VAGA-RKQT-------LYKL------IIIDAIMILGG--LAGS-----------
MMQQGAVIRI------VW-------WAVSTAAFIILLYY---L--LGELSERA----RSR
SAETGIVFNR---LRNITLGLWALYPIVWI----LG---TGGGFGIIAVTTE---IMLYV
MLDIGTKIGFGAVLLESQDVLQAASHPSSTNDIKSH------------------------
-----------------------------------
>Ae_uncha155212613
------------------------------------------------------------
------------------------------MFGSSVALQ---------------TASLGV
-------------------EGEGI--------------WLALGTILMLLGMGYFMQQG--
--WGVTDPRQ-KEFYIITILIPGIAAASYLSM-FFGFG----------------LTQVEL
VTGRVVDVYWARYADWLFTTPLLLLDIAL-------------------------------
------LADA-DWRD-------IGAL------VGLDAFMIVTG--LGAT--LM-------
KIPTAR---F------AF-------WTISTVAMLFLLYF---L--VATVGASA----KET
SEEAQSTFRV---LQWIIVISWSVYPVAWL----VG---TEG-LNLVGLYGE---TLLFM
ILDVLAKVGFGFVLLRSRAVVGEGDAPTPSAEAEAAD-----------------------
-----------------------------------
>Ae_Halch60391838
------------------------------------------------------------
---------------------------MDPIALTAAVGA---------------DLLGDG
-------------------RPETL--------------WLGIGTLLMLIGTFYFIVKG--
--WGVTDKEA-REYYSITILVPGIASAAYLSM-FFGIG-----------------LTEVQ
VGSEMLDIYYARYADWLFTTPLLLLDLAL-------------------------------
------LAKV-DRVS-------IGTL------VGVDALMIVTG--LVGA--LS-------
HTPLAR---Y------TW-------WLFSTICMIVVLYF---L--ATSLRAAA----KER
GPEVASTFNT---LTALVLVLWTAYPILWI----IG---TEG-AGVVGLGIE---TLLFM
VLDVTAKVGFGFILLRSRAILGDTEAPEPSAGAEASAAD---------------------
-----------------------------------
>Ae_Halsp15790468
------------------------------------------------------------
--------------------------MLELLPTAVEGVS---------------QAQITG
-------------------RPEWI--------------WLALGTALMGLGTLYFLVKG--
--MGVSDPDA-KKFYAITTLVPAIAFTMYLSM-LLGYG-----------------LTMVP
FGGEQNPIYWARYADWLFTTPLLLLDLAL-------------------------------
------LVDA-DQGT-------ILAL------VGADGIMIGTG--LVGA--LT-------
KVYSYR---F------VW-------WAISTAAMLYILYV---L--FFGFTSKA----ESM
RPEVASTFKV---LRNVTVVLWSAYPVVWL----IG---SEG-AGIVPLNIE---TLLFM
VLDVSAKVGFGLILLRSRAIFGEAEAPEPSAGDGAAATSD--------------------
-----------------------------------
>Ax_uncar385769539
------------------------------------------------------------
----------------------------MALDQIVLQLD---------------KASITS
-------------------EPEWI--------------WLAIGTAIMGLGALYFWTQG--
--FGVEDEET-RMFYVVTTLIPSIAFASYLSM-LLGFG-----------------ASVVT
FNGEQHVIYWARYADWLFTTPLLLLDLGL-------------------------------
------LADV-DRST-------LLGL------IGADGFMIVTG--LVGA--IT-------
TVFQFR---F------IW-------WFVSDLALIYILYE---L--YFNLGQKAE---ELD
NESRASTFKV---LRNITVVLWTLYPIWWV----IG---TEG-AGAVSLFVE---TAGFM
VLDITAKVGFGLILLKSREAIGAMGEAPEPSASTEAAD----------------------
-----------------------------------
>Ae_Halsp14194473
------------------------------------------------------------
-------------------------MCCAALAPPMAATV---------------------
-------------------GPESI--------------WLWIGTIGMTLGTLYFVGRG--
--RGVRDRKM-QEFYIITIFITTIAAAMYFAM-ATGFG-----------------VTEVM
VGDEALTIYWARYADWLFTTPLLLLDLSL-------------------------------
------LAGA-NRNT-------IATL------IGLDVFMIGTG--AIAA--LS-------
STPGTR---I------AW-------WAISTGALLALLYV---L--VGTLSENA----RNR
APEVASLFGR---LRNLVIALWFLYPVVWI----LG---TEGTFGILPLYWE---TAAFM
VLDLSAKVGFGVILLQSRSVLERVATPTAAPT----------------------------
-----------------------------------
>Ae_Halut257051402
------------------------------------------------------------
----------------------------------------------------------MT
-------------------DLTTI--------------SLWAGTAGMFLGMLYFIATG--
--WNVRDSRR-KKFYVVTTFIAAIAFVNYLAM-ATGFG-------KLPIEVIENILGTEF
GSGVPEEIYWPRYTDWILTTPLLLYDIAL-------------------------------
------LAGA-DRNT-------ISTL------VGLDVLMILTG--VVAT--LTFTGGAGL
EVEGAR---I------LW-------WGVSTGFLLVLLYF---L--FSTLTAKA----NEL
SADTQRTFKL---LRNMIAVLWLVYPVWWI----IG---TEG-LGAIGIGPE---TAGFA
VLDVTAKVIFGIILLRSHDVLDEGAPSAS-------------------------------
-----------------------------------
>bacteriorhodopsin_Haloarcula marismortui_55379723 |ref|YP_137573.1| bacteriorhodopsin [Haloarcula marismortui ATCC 43049]
------------------------------------------------------------
------------------------------------------------------MPAP--
-------------------GSEGI--------------WLWLGTAGMFLGMLYFIARG--
--WGETDGRR-QKFYIATILITAIAFVNYLAM-ALGFG-----------------LTFIE
FGGEQHPIYWARYTDWLFTTPLLLYDLGL-------------------------------
------LAGA-DRNT-------IYSL------VSLDVLMIGTG--VVATLSAG---SGVL
SAGAER---L------VW-------WGISTAFLLVLLYF---L--FSSLSGRV----ANL
PSDTRSTFKT---LRNLVTVVWLVYPVWWL----VG---SEG-LGLVGIGIE---TAGFM
VIDLVAKVGFGIILLRSHGVLDGAAETTGTGATPADD-----------------------
-----------------------------------
>Ae_Halar2499386
------------------------------------------------------------
------------------------------------------------------MPEP--
-------------------GSEAI--------------WLWLGTAGMFLGMLYFIARG--
--WGETDSRR-QKFYIATILITAIAFVNYLAM-ALGFG-----------------LTIVE
FAGEEHPIYWARYSDWLFTTPLLLYDLGL-------------------------------
------LAGA-DRNT-------ITSL------VSLDVLMIGTG--LVAT--LS-PGSGVL
SAGAER---L------VW-------WGISTAFLLVLLYF---L--FSSLSGRV----ADL
PSDTRSTFKT---LRNLVTVVWLVYPVWWL----IG---TEG-IGLVGIGIE---TAGFM
VIDLTAKVGFGIILLRSHGVLDGAAETTGTGATPADD-----------------------
-----------------------------------
>El_Mella328851545
------------------------------------------------------------
---------------------------MLNTQLQNLLNNPLTPIQAYADSDLFSTQNVLS
-------------------RLSHS--------------VLWVVFAIMILSTVVIGI----
--LTTQQQKNNKLFHHITLTINFIAAISYYSM-ASGIG-------------------ISL
SHHGARPLFWARYLDWLLTTPLLLTDLGL-------------------------------
------LAGI-PIQD-------IVLL------VLSDVVMVVTG--LLGA--IN-------
QSESTK---W------GY-------FVMSCIFFVYVVYE---L--ATTARRTS----YLK
SSRVGFLFTA---IAVYSMLLWTVYPVVWA---------LSEGSSIISPDLE---ILFYA
VLDVMAKAVFGFWLLIAHSIIPESNVIVSNSFTDPRIQNGVGYSAIAENEEAVRD-----
-----------------------------------
>El_Spore323507933
------------------------------------------------------------
-------------MNSFYYDSVLDAFKKPDVGIPPIPPH---------------LEHPIV
-------------------STQWG------------HTYLWAVFFIMAGFSVLFFLS---
--SQRASYRY-RLMHTTTFFITSIAALSYFAM-ATGVG--------------KTLTTIGE
RHGAPREFFYARYIDWALTTPLLLFDLTL-------------------------------
------LAGL-PVAE-------IIVL------VLADQVMIVTG--VVAG--VH-------
PTKTGK---W------GF-------FTFSCVAFAWVLFQ---L--VTSGRSTA----FLR
SPKVGGLYNQ---ISLALVVVWTLYPVAFA---------LCEGTGKLNPDKE---ILFFA
ILDVIAKPLWGAWLLIATPDEGHVLVPESLCAPAGSPASGGYGAISQEPRAEDA------
-----------------------------------
>El_Mixos358059197
------------------------------------------------------------
-------------METILAQGLEAFKKHNDPPSIPDIPH---------------LDGLVR
-------------------ITEAG------------KRTLWITFVVMAVASLIFLL----
--MSFRQPAKARIFHHVTFFITATAAVSYYCM-ASGMG---------------NAIIKAP
GNHAFREVYYARYLDWLITTPLLLLDCCL-------------------------------
------LAGV-PAAE-------IVLI------ILADIGMILTG--LLAG--VD-------
DGRTTR---W------GL-------FTISCLFFLYVLWG---L--LFSARNTA----FGK
SDRVGKLYLG---IAVYTAVLWIAYPVVWA---------FAEGTNSITGDTE---VLAYA
ILDIAAKAVFGGWLLLAHENVEETKIQLPNSWVTAPNSGYGRVSQQRRMLSSSSRPRKRD
GRSHSSLVSLNTIYAPTRFMSWSCWC---------
